# Supplementary material for: Are the poorest poor being left behind? Estimating global inequalities in reproductive, maternal, newborn and child health
Source: BMJ Glob Health. 2020 Jan 26;5(1):e002229. doi: 10.1136/bmjgh-2019-002229 (PMC7042578; doi:10.1136/bmjgh-2019-002229)
Supplement: Supplementary data [file bmjgh-2019-002229supp002.xlsx]

## Sheet: Planilha3
UNICEF region	code			ISO code	Country name	UNICEF region
West & Central Africa	WCA			BEN	Benin	West & Central Africa
Eastern & Southern Africa	ESA			BFA	Burkina Faso	West & Central Africa
Middle East & North Africa	MENA			CMR	Cameroon	West & Central Africa
Eastern Europe & Central Asia	EECA			CAF	CAR	West & Central Africa
South Asia	SA			TCD	Chad	West & Central Africa
East Asia & the Pacific	EAP			COD	Congo DR	West & Central Africa
Latin America & Caribbean	LAC			COG	Congo Rep	West & Central Africa
				CIV	Côte d'Ivoire	West & Central Africa
				GAB	Gabon	West & Central Africa
				GMB	Gambia	West & Central Africa
				GHA	Ghana	West & Central Africa
				GNB	Guinea-Bissau	West & Central Africa
				LBR	Liberia	West & Central Africa
				MLI	Mali	West & Central Africa
				MRT	Mauritania	West & Central Africa
				NER	Niger	West & Central Africa
				NGA	Nigeria	West & Central Africa
				STP	S Tome & Prin	West & Central Africa
				SEN	Senegal	West & Central Africa
				SLE	Sierra Leone	West & Central Africa
				TGO	Togo	West & Central Africa
				AGO	Angola	Eastern & Southern Africa
				BDI	Burundi	Eastern & Southern Africa
				COM	Comoros	Eastern & Southern Africa
				SWZ	Eswatini	Eastern & Southern Africa
				ETH	Ethiopia	Eastern & Southern Africa
				KEN	Kenya	Eastern & Southern Africa
				LSO	Lesotho	Eastern & Southern Africa
				MWI	Malawi	Eastern & Southern Africa
				MOZ	Mozambique	Eastern & Southern Africa
				NAM	Namibia	Eastern & Southern Africa
				RWA	Rwanda	Eastern & Southern Africa
				ZAF	South Africa	Eastern & Southern Africa
				SSD	South Sudan	Eastern & Southern Africa
				TZA	Tanzania	Eastern & Southern Africa
				UGA	Uganda	Eastern & Southern Africa
				ZMB	Zambia	Eastern & Southern Africa
				ZWE	Zimbabwe	Eastern & Southern Africa
				DZA	Algeria	Middle East & North Africa
				EGY	Egypt	Middle East & North Africa
				IRQ	Iraq	Middle East & North Africa
				JOR	Jordan	Middle East & North Africa
				PSE	Palestine	Middle East & North Africa
				SDN	Sudan	Middle East & North Africa
				TUN	Tunisia	Middle East & North Africa
				YEM	Yemen	Middle East & North Africa
				ARM	Armenia	Eastern Europe & Central Asia
				BIH	Bosnia & Herzeg	Eastern Europe & Central Asia
				XKX	Kosovo	Eastern Europe & Central Asia
				KGZ	Kyrgyzstan	Eastern Europe & Central Asia
				MKD	Macedonia	Eastern Europe & Central Asia
				MDA	Moldova	Eastern Europe & Central Asia
				MNE	Montenegro	Eastern Europe & Central Asia
				TJK	Tajikistan	Eastern Europe & Central Asia
				TKM	Turkmenistan	Eastern Europe & Central Asia
				UKR	Ukraine	Eastern Europe & Central Asia
				AFG	Afghanistan	South Asia
				BGD	Bangladesh	South Asia
				IND	India	South Asia
				MDV	Maldives	South Asia
				NPL	Nepal	South Asia
				PAK	Pakistan	South Asia
				KHM	Cambodia	East Asia & the Pacific
				IDN	Indonesia	East Asia & the Pacific
				LAO	Lao PDR	East Asia & the Pacific
				MNG	Mongolia	East Asia & the Pacific
				MMR	Myanmar	East Asia & the Pacific
				PHL	Philippines	East Asia & the Pacific
				THA	Thailand	East Asia & the Pacific
				TLS	Timor-Leste	East Asia & the Pacific
				VNM	Vietnam	East Asia & the Pacific
				BLZ	Belize	Latin America & Caribbean
				CRI	Costa Rica	Latin America & Caribbean
				DOM	Dominican Rep	Latin America & Caribbean
				SLV	El Salvador	Latin America & Caribbean
				GTM	Guatemala	Latin America & Caribbean
				GUY	Guyana	Latin America & Caribbean
				HTI	Haiti	Latin America & Caribbean
				HND	Honduras	Latin America & Caribbean
				MEX	Mexico	Latin America & Caribbean
				PAN	Panama	Latin America & Caribbean
				PRY	Paraguay	Latin America & Caribbean
				PER	Peru	Latin America & Caribbean

## Sheet: Planilha1
iso	country	year	year_initial	year_finish	source	round	type	national	analyzed	incomegroup	unicefregion	cd2015	cd2030	obs	status
AFG	Afghanistan	2010	2010	2011	MICS	4	standard	yes	yes	Low income	South Asia	yes	yes	ever married women sample	Analyzed
AFG	Afghanistan	2015	2015	2015	DHS	VII	standard	yes	yes	Low income	South Asia	yes	yes	ever married women sample	Analyzed
ALB	Albania	2000	2000	2000	MICS	2	standard	yes	no	Lower-middle income	Europe & Central Asia	no	no	-	MICS2
ALB	Albania	2002	2002	2002	RHS	-	standard	yes	yes	Lower-middle income	Europe & Central Asia	no	no	no geographic regions	Analyzed
ALB	Albania	2005	2005	2005	MICS	3	standard	yes	yes	Lower-middle income	Europe & Central Asia	no	no	-	Analyzed
ALB	Albania	2008	2008	2009	DHS	V	standard	yes	yes	Lower-middle income	Europe & Central Asia	no	no	-	Analyzed
ALB	Albania	2017	2017	2018	DHS	VII	standard	yes	yes	Upper-middle income	Europe & Central Asia	no	no	-	Analyzed
DZA	Algeria	2006	2006	2006	MICS	3	standard	yes	no	Lower-middle income	Middle East & North Africa	no	yes	-	Ongoing
DZA	Algeria	2012	2012	2013	MICS	4	standard	yes	yes	Upper-middle income	Middle East & North Africa	no	yes	-	Analyzed
AGO	Angola	2001	2001	2001	MICS	2	standard	yes	no	Low income	Eastern & Southern Africa	yes	yes	-	MICS2
AGO	Angola	2015	2015	2016	DHS	VII	standard	yes	yes	Upper-middle income	Eastern & Southern Africa	yes	yes	-	Analyzed
ARG	Argentina	2011	2011	2012	MICS	4	standard	no	yes	Upper-middle income	Latin America & Caribbean	no	no	only urban	Analyzed
ARM	Armenia	2000	2000	2000	DHS	IV	standard	yes	yes	Low income	Europe & Central Asia	no	no	-	Analyzed
ARM	Armenia	2005	2005	2005	DHS	V	standard	yes	yes	Lower-middle income	Europe & Central Asia	no	no	-	Analyzed
ARM	Armenia	2010	2010	2010	DHS	VI	standard	yes	yes	Lower-middle income	Europe & Central Asia	no	no	-	Analyzed
ARM	Armenia	2015	2015	2016	DHS	VII	standard	yes	yes	Lower-middle income	Europe & Central Asia	no	no	-	Analyzed
AZE	Azerbaijan	2000	2000	2000	MICS	2	standard	yes	no	Low income	Europe & Central Asia	yes	yes	-	MICS2
AZE	Azerbaijan	2006	2006	2006	DHS	V	standard	yes	yes	Lower-middle income	Europe & Central Asia	yes	yes	-	Analyzed
BGD	Bangladesh	1993	1993	1994	DHS	III	standard	yes	yes	Low income	South Asia	yes	yes	ever married women sample	Analyzed
BGD	Bangladesh	1996	1996	1997	DHS	III	standard	yes	yes	Low income	South Asia	yes	yes	ever married women sample	Analyzed
BGD	Bangladesh	1999	1999	2000	DHS	IV	standard	yes	yes	Low income	South Asia	yes	yes	ever married women sample	Analyzed
BGD	Bangladesh	2004	2004	2004	DHS	IV	standard	yes	yes	Low income	South Asia	yes	yes	ever married women sample	Analyzed
BGD	Bangladesh	2006	2006	2006	MICS	3	standard	yes	yes	Low income	South Asia	yes	yes	-	Analyzed
BGD	Bangladesh	2007	2007	2007	DHS	V	standard	yes	yes	Low income	South Asia	yes	yes	ever married women sample	Analyzed
BGD	Bangladesh	2011	2011	2011	DHS	VI	standard	yes	yes	Low income	South Asia	yes	yes	ever married women sample	Analyzed
BGD	Bangladesh	2012	2012	2013	MICS	5	standard	yes	yes	Low income	South Asia	yes	yes	-	Analyzed
BGD	Bangladesh	2014	2014	2014	DHS	VII	standard	yes	yes	Lower-middle income	South Asia	yes	yes	ever married women sample	Analyzed
BGD	Bangladesh	2017	2017	2018	DHS	VII	standard	yes	no	Lower-middle income	South Asia	yes	yes	-	Ongoing
BRB	Barbados	2012	2012	2012	MICS	4	standard	yes	yes	High income	Latin America & Caribbean	no	no	-	Analyzed
BLR	Belarus	2005	2005	2005	MICS	3	standard	yes	yes	Lower-middle income	Europe & Central Asia	no	no	-	Analyzed
BLR	Belarus	2012	2012	2012	MICS	4	standard	yes	yes	Upper-middle income	Europe & Central Asia	no	no	-	Analyzed
BLZ	Belize	1991	1991	1991	RHS	-	standard	yes	yes	Lower-middle income	Latin America & Caribbean	no	no	no geographic regions	Analyzed
BLZ	Belize	2006	2006	2006	MICS	3	standard	yes	yes	Upper-middle income	Latin America & Caribbean	no	no	-	Analyzed
BLZ	Belize	2011	2011	2011	MICS	4	standard	yes	yes	Lower-middle income	Latin America & Caribbean	no	no	-	Analyzed
BLZ	Belize	2015	2015	2016	MICS	5	standard	yes	yes	Upper-middle income	Latin America & Caribbean	no	no	-	Analyzed
BEN	Benin	1996	1996	1996	DHS	III	standard	yes	yes	Low income	West & Central Africa	yes	yes	-	Analyzed
BEN	Benin	2001	2001	2001	DHS	IV	standard	yes	yes	Low income	West & Central Africa	yes	yes	-	Analyzed
BEN	Benin	2006	2006	2006	DHS	V	standard	yes	yes	Low income	West & Central Africa	yes	yes	-	Analyzed
BEN	Benin	2011	2011	2012	DHS	VI	standard	yes	yes	Low income	West & Central Africa	yes	yes	-	Analyzed
BEN	Benin	2014	2014	2014	MICS	5	standard	yes	yes	Low income	West & Central Africa	yes	yes	-	Analyzed
BEN	Benin	2017	2017	2018	DHS	VII	standard	yes	no	Low income	West & Central Africa	yes	yes	-	Ready for analysis
BTN	Bhutan	2010	2010	2010	MICS	4	standard	yes	yes	Lower-middle income	South Asia	no	yes	-	Analyzed
BOL	Bolivia	1989	1989	1989	DHS	I	standard	yes	no	Lower-middle income	Latin America & Caribbean	yes	yes	-	DHS-I/II
BOL	Bolivia	1994	1993	1994	DHS	III	standard	yes	yes	Lower-middle income	Latin America & Caribbean	yes	yes	-	Analyzed
BOL	Bolivia	1998	1998	1998	DHS	III	standard	yes	yes	Lower-middle income	Latin America & Caribbean	yes	yes	-	Analyzed
BOL	Bolivia	2000	2000	2000	MICS	2	standard	yes	no	Lower-middle income	Latin America & Caribbean	yes	yes	-	MICS2
BOL	Bolivia	2003	2003	2004	DHS	IV	standard	yes	yes	Lower-middle income	Latin America & Caribbean	yes	yes	-	Analyzed
BOL	Bolivia	2008	2008	2008	DHS	V	standard	yes	yes	Lower-middle income	Latin America & Caribbean	yes	yes	-	Analyzed
BOL	Bolivia	2016			NSS		non-standard	yes	no	Lower-middle income	Latin America & Caribbean	yes	yes	non-standard survey	Ready for analysis
BIH	Bosnia_and_Herzegovina	2000	2000	2000	MICS	2	standard	yes	no	Lower-middle income	Europe & Central Asia	no	no	-	MICS2
BIH	Bosnia_and_Herzegovina	2006	2006	2006	MICS	3	standard	yes	yes	Lower-middle income	Europe & Central Asia	no	no	-	Analyzed
BIH	Bosnia_and_Herzegovina	2011	2011	2012	MICS	4	standard	yes	yes	Upper-middle income	Europe & Central Asia	no	no	-	Analyzed
BWA	Botswana	2000	2000	2000	MICS	2	standard	yes	no	Upper-middle income	Eastern & Southern Africa	yes	yes	-	MICS2
BRA	Brazil	1986	1986	1986	DHS	I	standard	yes	no		Latin America & Caribbean	yes	no	-	DHS-I/II
BRA	Brazil	1991	1991	1991	DHS	II	standard	yes	no	Upper-middle income	Latin America & Caribbean	yes	no	-	DHS-I/II
BRA	Brazil	1996	1996	1996	DHS	III	standard	yes	yes	Upper-middle income	Latin America & Caribbean	yes	no	-	Analyzed
BRA	Brazil	2006	2006	2007	NSS	-	non-standard	yes	yes	Upper-middle income	Latin America & Caribbean	yes	no	non-standard survey	Analyzed
BFA	Burkina_Faso	1993	1993	1993	DHS	II	standard	yes	no	Low income	West & Central Africa	yes	yes	-	DHS-I/II
BFA	Burkina_Faso	1998	1998	1999	DHS	III	standard	yes	yes	Low income	West & Central Africa	yes	yes	-	Analyzed
BFA	Burkina_Faso	2003	2003	2003	DHS	IV	standard	yes	yes	Low income	West & Central Africa	yes	yes	-	Analyzed
BFA	Burkina_Faso	2006	2006	2006	MICS	3	standard	yes	yes	Low income	West & Central Africa	yes	yes	-	Analyzed
BFA	Burkina_Faso	2010	2010	2010	DHS	VI	standard	yes	yes	Low income	West & Central Africa	yes	yes	-	Analyzed
BDI	Burundi	1987	1987	1987	DHS	I	standard	yes	no	Low income	Eastern & Southern Africa	yes	yes	-	DHS-I/II
BDI	Burundi	2000	2000	2000	MICS	2	standard	yes	no	Low income	Eastern & Southern Africa	yes	yes	-	MICS2
BDI	Burundi	2005	2005	2005	MICS	3	standard	yes	yes	Low income	Eastern & Southern Africa	yes	yes	-	Analyzed
BDI	Burundi	2010	2010	2011	DHS	VI	standard	yes	yes	Low income	Eastern & Southern Africa	yes	yes	-	Analyzed
BDI	Burundi	2016	2016	2017	DHS	VII	standard	yes	yes	Low income	Eastern & Southern Africa	yes	yes	-	Analyzed
CAF	CAR	1994	1994	1995	DHS	III	standard	yes	yes	Low income	West & Central Africa	yes	yes	-	Analyzed
CAF	CAR	2000	2000	2000	MICS	2	standard	yes	no	Low income	West & Central Africa	yes	yes	-	MICS2
CAF	CAR	2006	2006	2006	MICS	3	standard	yes	yes	Low income	West & Central Africa	yes	yes	-	Analyzed
CAF	CAR	2010	2010	2011	MICS	4	standard	yes	yes	Low income	West & Central Africa	yes	yes	-	Analyzed
KHM	Cambodia	2000	2000	2000	DHS	IV	standard	yes	yes	Low income	East Asia & the Pacific	yes	yes	-	Analyzed
KHM	Cambodia	2005	2005	2006	DHS	V	standard	yes	yes	Low income	East Asia & the Pacific	yes	yes	-	Analyzed
KHM	Cambodia	2010	2010	2011	DHS	VI	standard	yes	yes	Low income	East Asia & the Pacific	yes	yes	-	Analyzed
KHM	Cambodia	2014	2014	2014	DHS	VII	standard	yes	yes	Low income	East Asia & the Pacific	yes	yes	-	Analyzed
CMR	Cameroon	1991	1991	1991	DHS	II	standard	yes	no	Lower-middle income	West & Central Africa	yes	yes	-	DHS-I/II
CMR	Cameroon	1998	1998	1998	DHS	III	standard	yes	yes	Low income	West & Central Africa	yes	yes	-	Analyzed
CMR	Cameroon	2000	2000	2000	MICS	2	standard	yes	no	Low income	West & Central Africa	yes	yes	-	MICS2
CMR	Cameroon	2004	2004	2004	DHS	IV	standard	yes	yes	Low income	West & Central Africa	yes	yes	-	Analyzed
CMR	Cameroon	2006	2006	2006	MICS	3	standard	yes	yes	Lower-middle income	West & Central Africa	yes	yes	-	Analyzed
CMR	Cameroon	2011	2011	2011	DHS	VI	standard	yes	yes	Lower-middle income	West & Central Africa	yes	yes	-	Analyzed
CMR	Cameroon	2014	2014	2014	MICS	5	standard	yes	yes	Lower-middle income	West & Central Africa	yes	yes	-	Analyzed
CMR	Cameroon	2018	2018	2018	DHS	VII	standard	yes	no		West & Central Africa	yes	yes	-	Ongoing
CPV	Cape_Verde	1998	1998	1998	RHS	-	standard	yes	yes	Lower-middle income	West & Central Africa	no	no	-	Analyzed
TCD	Chad	1996	1996	1997	DHS	III	standard	yes	yes	Low income	West & Central Africa	yes	yes	-	Analyzed
TCD	Chad	2000	2000	2000	MICS	2	standard	yes	no	Low income	West & Central Africa	yes	yes	-	MICS2
TCD	Chad	2004	2004	2004	DHS	IV	standard	yes	yes	Low income	West & Central Africa	yes	yes	-	Analyzed
TCD	Chad	2010	2010	2010	MICS	4	standard	yes	yes	Low income	West & Central Africa	yes	yes	-	Analyzed
TCD	Chad	2014	2014	2015	DHS	VII	standard	yes	yes	Low income	West & Central Africa	yes	yes	-	Analyzed
COL	Colombia	1986	1986	1986	DHS	I	standard	yes	no		Latin America & Caribbean	no	no	-	DHS-I/II
COL	Colombia	1990	1990	1990	DHS	II	standard	yes	no	Lower-middle income	Latin America & Caribbean	no	no	-	DHS-I/II
COL	Colombia	1995	1995	1995	DHS	III	standard	yes	yes	Lower-middle income	Latin America & Caribbean	no	no	-	Analyzed
COL	Colombia	2000	2000	2000	DHS	IV	standard	yes	yes	Lower-middle income	Latin America & Caribbean	no	no	-	Analyzed
COL	Colombia	2005	2004	2005	DHS	V	standard	yes	yes	Lower-middle income	Latin America & Caribbean	no	no	-	Analyzed
COL	Colombia	2010	2009	2010	DHS	VI	standard	yes	yes	Upper-middle income	Latin America & Caribbean	no	no	-	Analyzed
COL	Colombia	2015	2015	2016	DHS	VII	standard	yes	yes	Upper-middle income	Latin America & Caribbean	no	no	-	Analyzed
COM	Comoros	1996	1996	1996	DHS	III	standard	yes	yes	Low income	Eastern & Southern Africa	yes	yes	-	Analyzed
COM	Comoros	2000	2000	2000	MICS	2	standard	yes	no	Low income	Eastern & Southern Africa	yes	yes	-	MICS2
COM	Comoros	2012	2012	2012	DHS	VI	standard	yes	yes	Low income	Eastern & Southern Africa	yes	yes	-	Analyzed
COG	Congo_Brazzaville	2005	2005	2005	DHS	V	standard	yes	yes	Lower-middle income	West & Central Africa	yes	yes	-	Analyzed
COG	Congo_Brazzaville	2011	2011	2012	DHS	VI	standard	yes	yes	Lower-middle income	West & Central Africa	yes	yes	-	Analyzed
COG	Congo_Brazzaville	2014	2014	2015	MICS	5	standard	yes	yes	Lower-middle income	West & Central Africa	yes	yes	-	Analyzed
COD	Congo_Democratic_Republic	2001	2001	2001	MICS	2	standard	yes	no	Low income	West & Central Africa	yes	yes	-	MICS2
COD	Congo_Democratic_Republic	2007	2007	2007	DHS	V	standard	yes	yes	Low income	West & Central Africa	yes	yes	-	Analyzed
COD	Congo_Democratic_Republic	2010	2010	2010	MICS	4	standard	yes	yes	Low income	West & Central Africa	yes	yes	-	Analyzed
COD	Congo_Democratic_Republic	2013	2013	2014	DHS	VI	standard	yes	yes	Low income	West & Central Africa	yes	yes	-	Analyzed
COD	Congo_Democratic_Republic	2017	2017	2017	MICS	6	standard	yes	no	Low income	West & Central Africa	yes	yes	-	Ongoing
CRI	Costa_Rica	1992	1992	1993	RHS	-	standard	yes	yes	Lower-middle income	Latin America & Caribbean	no	no	no geographic regions	Analyzed
CRI	Costa_Rica	2011	2011	2011	MICS	4	standard	yes	yes	Upper-middle income	Latin America & Caribbean	no	no	-	Analyzed
CRI	Costa_Rica	2018	2018	2018	MICS	6	standard	yes	no		Latin America & Caribbean	no	no	-	Ongoing
CIV	Cote_dIvoire	1994	1994	1994	DHS	III	standard	yes	yes	Low income	West & Central Africa	yes	yes	-	Analyzed
CIV	Cote_dIvoire	1998	1998	1999	DHS	III	standard	yes	yes	Low income	West & Central Africa	yes	yes	-	Analyzed
CIV	Cote_dIvoire	2000	2000	2000	MICS	2	standard	yes	no	Low income	West & Central Africa	yes	yes	-	MICS2
CIV	Cote_dIvoire	2006	2006	2006	MICS	3	standard	yes	yes	Low income	West & Central Africa	yes	yes	-	Analyzed
CIV	Cote_dIvoire	2011	2011	2012	DHS	VI	standard	yes	yes	Lower-middle income	West & Central Africa	yes	yes	-	Analyzed
CIV	Cote_dIvoire	2016	2016	2016	MICS	5	standard	yes	yes	Lower-middle income	West & Central Africa	yes	yes	-	Analyzed
CUB	Cuba	2006	2006	2006	MICS	3	standard	yes	yes	Lower-middle income	Latin America & Caribbean	no	no	no wiq	Analyzed
CUB	Cuba	2010	2010	2011	MICS	4	standard	yes	yes	Upper-middle income	Latin America & Caribbean	no	no	no wiq	Analyzed
CUB	Cuba	2014	2014	2014	MICS	5	standard	yes	yes	Upper-middle income	Latin America & Caribbean	no	no	no wiq	Analyzed
DJI	Djibouti	2006	2006	2006	MICS	3	standard	yes	yes	Lower-middle income	Middle East & North Africa	yes	yes	no wiq	Analyzed
DOM	Dominican_Republic	1986	1986	1986	DHS	I	standard	yes	no		Latin America & Caribbean	no	yes	-	DHS-I/II
DOM	Dominican_Republic	1991	1991	1991	DHS	II	standard	yes	no	Lower-middle income	Latin America & Caribbean	no	yes	-	DHS-I/II
DOM	Dominican_Republic	1996	1996	1996	DHS	III	standard	yes	yes	Lower-middle income	Latin America & Caribbean	no	yes	-	Analyzed
DOM	Dominican_Republic	1999	1999	1999	DHS	IV	standard	yes	yes	Lower-middle income	Latin America & Caribbean	no	yes	-	Analyzed
DOM	Dominican_Republic	2000	2000	2000	MICS	2	standard	yes	no	Lower-middle income	Latin America & Caribbean	no	yes	-	MICS2
DOM	Dominican_Republic	2002	2002	2002	DHS	IV	standard	yes	yes	Lower-middle income	Latin America & Caribbean	no	yes	-	Analyzed
DOM	Dominican_Republic	2007	2007	2007	DHS	V	standard	yes	yes	Lower-middle income	Latin America & Caribbean	no	yes	-	Analyzed
DOM	Dominican_Republic	2013	2013	2013	DHS	VI	standard	yes	yes	Upper-middle income	Latin America & Caribbean	no	yes	-	Analyzed
DOM	Dominican_Republic	2014	2014	2014	MICS	5	standard	yes	yes	Upper-middle income	Latin America & Caribbean	no	yes	-	Analyzed
ECU	Ecuador	1987	1987	1987	DHS	I	standard	yes	no	Lower-middle income	Latin America & Caribbean	no	no	-	DHS-I/II
ECU	Ecuador	1989	1989	1989	RHS	-	standard	yes	no	Lower-middle income	Latin America & Caribbean	no	no	-	Old RHS survey
ECU	Ecuador	1994	1994	1994	RHS	-	standard	yes	yes	Lower-middle income	Latin America & Caribbean	no	no	-	Analyzed
ECU	Ecuador	1999	1999	1999	RHS	-	standard	yes	yes	Lower-middle income	Latin America & Caribbean	no	no	-	Analyzed
ECU	Ecuador	2004	2004	2004	RHS	-	standard	yes	yes	Lower-middle income	Latin America & Caribbean	no	no	-	Analyzed
ECU	Ecuador	2012	2012	2012	NSS	-	non-standard	yes	yes	Upper-middle income	Latin America & Caribbean	no	no	non-standard survey	Analyzed
EGY	Egypt	1988	1988	1988	DHS	I	standard	yes	no	Lower-middle income	Middle East & North Africa	yes	no	-	DHS-I/II
EGY	Egypt	1992	1992	1992	DHS	II	standard	yes	no	Low income	Middle East & North Africa	yes	no	-	DHS-I/II
EGY	Egypt	1995	1995	1996	DHS	III	standard	yes	yes	Lower-middle income	Middle East & North Africa	yes	no	ever married women sample	Analyzed
EGY	Egypt	2000	2000	2000	DHS	IV	standard	yes	yes	Lower-middle income	Middle East & North Africa	yes	no	ever married women sample	Analyzed
EGY	Egypt	2003	2003	2003	DHS	IV	interim	yes	no	Lower-middle income	Middle East & North Africa	yes	no	ever married women sample	Interim
EGY	Egypt	2005	2005	2005	DHS	V	standard	yes	yes	Lower-middle income	Middle East & North Africa	yes	no	ever married women sample	Analyzed
EGY	Egypt	2008	2008	2008	DHS	V	standard	yes	yes	Lower-middle income	Middle East & North Africa	yes	no	ever married women sample	Analyzed
EGY	Egypt	2014	2014	2014	DHS	VI	standard	yes	yes	Lower-middle income	Middle East & North Africa	yes	no	ever married women sample	Analyzed
SLV	El_Salvador	1985	1985	1985	DHS	I	standard	yes	no		Latin America & Caribbean	no	no	-	DHS-I/II
SLV	El_Salvador	1988	1988	1988	RHS	-	standard	yes	no	Lower-middle income	Latin America & Caribbean	no	no	-	Old RHS survey
SLV	El_Salvador	1993	1993	1993	RHS	-	standard	yes	yes	Lower-middle income	Latin America & Caribbean	no	no	-	Analyzed
SLV	El_Salvador	1998	1998	1998	RHS	-	standard	yes	yes	Lower-middle income	Latin America & Caribbean	no	no	-	Analyzed
SLV	El_Salvador	2002	2002	2003	RHS	-	standard	yes	yes	Lower-middle income	Latin America & Caribbean	no	no	-	Analyzed
SLV	El_Salvador	2008	2008	2008	RHS	-	standard	yes	yes	Lower-middle income	Latin America & Caribbean	no	no	-	Analyzed
SLV	El_Salvador	2014	2014	2014	MICS	5	standard	yes	yes	Lower-middle income	Latin America & Caribbean	no	no	-	Analyzed
GNQ	Equatorial_Guinea	2000	2000	2000	MICS	2	standard	yes	no	Lower-middle income	West & Central Africa	yes	yes	-	MICS2
SWZ	Eswatini	2000	2000	2000	MICS	2	standard	yes	no	Lower-middle income	Eastern & Southern Africa	yes	yes	-	MICS2
SWZ	Eswatini	2006	2006	2007	DHS	V	standard	yes	yes	Lower-middle income	Eastern & Southern Africa	yes	yes	-	Analyzed
SWZ	Eswatini	2010	2010	2010	MICS	4	standard	yes	yes	Lower-middle income	Eastern & Southern Africa	yes	yes	-	Analyzed
SWZ	Eswatini	2014	2014	2014	MICS	5	standard	yes	yes	Lower-middle income	Eastern & Southern Africa	yes	yes	-	Analyzed
ETH	Ethiopia	2000	1999	2000	DHS	IV	standard	yes	yes	Low income	Eastern & Southern Africa	yes	yes	-	Analyzed
ETH	Ethiopia	2005	2005	2005	DHS	V	standard	yes	yes	Low income	Eastern & Southern Africa	yes	yes	-	Analyzed
ETH	Ethiopia	2011	2010	2011	DHS	VI	standard	yes	yes	Low income	Eastern & Southern Africa	yes	yes	-	Analyzed
ETH	Ethiopia	2016	2016	2016	DHS	VII	standard	yes	yes	Low income	Eastern & Southern Africa	yes	yes	-	Analyzed
ETH	Ethiopia	2019	2019	2019	DHS	VIII	standard	yes	no		Eastern & Southern Africa	yes	yes	-	Ongoing
GAB	Gabon	2000	2000	2001	DHS	IV	standard	yes	yes	Upper-middle income	West & Central Africa	yes	yes	-	Analyzed
GAB	Gabon	2012	2012	2012	DHS	VI	standard	yes	yes	Upper-middle income	West & Central Africa	yes	yes	-	Analyzed
GAB	Gabon	2018	2018	2019	DHS	VII	standard	yes	no		West & Central Africa	yes	yes	-	Ongoing
GMB	Gambia	2000	2000	2000	MICS	2	standard	yes	no	Low income	West & Central Africa	yes	yes	-	MICS2
GMB	Gambia	2005	2005	2006	MICS	3	standard	yes	yes	Low income	West & Central Africa	yes	yes	-	Analyzed
GMB	Gambia	2010	2010	2010	MICS	4	standard	yes	yes	Low income	West & Central Africa	yes	yes	-	Analyzed
GMB	Gambia	2013	2013	2013	DHS	VI	standard	yes	yes	Low income	West & Central Africa	yes	yes	-	Analyzed
GMB	Gambia	2018	2018	2018	MICS	6	standard	yes	no		West & Central Africa	yes	yes	-	Ongoing
GMB	Gambia	2019	2019	2019	DHS	VIII	standard	yes	no		West & Central Africa	yes	yes	-	Ongoing
GEO	Georgia	2005	2005	2005	MICS	3	standard	yes	yes	Lower-middle income	Europe & Central Asia	no	no	-	Analyzed
GEO	Georgia	2018	2018	2018	MICS	6	standard	yes	no		Europe & Central Asia	no	no	-	Ongoing
GHA	Ghana	1988	1988	1988	DHS	I	standard	yes	no	Low income	West & Central Africa	yes	yes	-	DHS-I/II
GHA	Ghana	1993	1993	1994	DHS	III	standard	yes	yes	Low income	West & Central Africa	yes	yes	-	Analyzed
GHA	Ghana	1998	1998	1999	DHS	IV	standard	yes	yes	Low income	West & Central Africa	yes	yes	-	Analyzed
GHA	Ghana	2003	2003	2003	DHS	IV	standard	yes	yes	Low income	West & Central Africa	yes	yes	-	Analyzed
GHA	Ghana	2006	2006	2006	MICS	3	standard	yes	yes	Low income	West & Central Africa	yes	yes	-	Analyzed
GHA	Ghana	2008	2008	2008	DHS	V	standard	yes	yes	Low income	West & Central Africa	yes	yes	-	Analyzed
GHA	Ghana	2011	2011	2011	MICS	4	standard	yes	yes	Lower-middle income	West & Central Africa	yes	yes	-	Analyzed
GHA	Ghana	2014	2014	2014	DHS	VII	standard	yes	yes	Lower-middle income	West & Central Africa	yes	yes	-	Analyzed
GHA	Ghana	2017	2017	20188	MICS	6	standard	yes	no	Lower-middle income	West & Central Africa	yes	yes	-	Ongoing
GTM	Guatemala	1987	1987	1987	DHS	I	standard	yes	no	Lower-middle income	Latin America & Caribbean	yes	yes	-	DHS-I/II
GTM	Guatemala	1995	1995	1995	DHS	III	standard	yes	yes	Lower-middle income	Latin America & Caribbean	yes	yes	-	Analyzed
GTM	Guatemala	1998	1998	1999	DHS	IV	interim	yes	yes	Lower-middle income	Latin America & Caribbean	yes	yes	interim	Analyzed
GTM	Guatemala	2002	2002	2002	RHS	-	standard	yes	yes	Lower-middle income	Latin America & Caribbean	yes	yes	-	Analyzed
GTM	Guatemala	2008	2008	2009	RHS	-	standard	yes	yes	Lower-middle income	Latin America & Caribbean	yes	yes	-	Analyzed
GTM	Guatemala	2014	2014	2015	DHS	VII	standard	yes	yes	Lower-middle income	Latin America & Caribbean	yes	yes	-	Analyzed
GIN	Guinea	1999	1999	1999	DHS	IV	standard	yes	yes	Low income	West & Central Africa	yes	yes	-	Analyzed
GIN	Guinea	2005	2005	2005	DHS	V	standard	yes	yes	Low income	West & Central Africa	yes	yes	-	Analyzed
GIN	Guinea	2012	2012	2012	DHS	VI	standard	yes	yes	Low income	West & Central Africa	yes	yes	-	Analyzed
GIN	Guinea	2016	2016	2016	MICS	5	standard	yes	yes	Low income	West & Central Africa	yes	yes	-	Analyzed
GIN	Guinea	2018	2018	2018	DHS	VII	standard	yes	no		West & Central Africa	yes	yes	-	Ongoing
GNB	Guinea_Bissau	2000	2000	2000	MICS	2	standard	yes	no	Low income	West & Central Africa	yes	yes	-	MICS2
GNB	Guinea_Bissau	2006	2006	2006	MICS	3	standard	yes	yes	Low income	West & Central Africa	yes	yes	-	Analyzed
GNB	Guinea_Bissau	2014	2014	2014	MICS	5	standard	yes	yes	Low income	West & Central Africa	yes	yes	-	Analyzed
GNB	Guinea_Bissau	2018	2018	2019	MICS	6	standard	yes	no		West & Central Africa	yes	yes	-	Ongoing
GUY	Guyana	2000	2000	2000	MICS	2	standard	yes	no	Lower-middle income	Latin America & Caribbean	no	yes	-	MICS2
GUY	Guyana	2006	2006	2006	MICS	3	standard	yes	yes	Lower-middle income	Latin America & Caribbean	no	yes	-	Analyzed
GUY	Guyana	2009	2009	2009	DHS	V	standard	yes	yes	Lower-middle income	Latin America & Caribbean	no	yes	-	Analyzed
GUY	Guyana	2014	2014	2014	MICS	5	standard	yes	yes	Lower-middle income	Latin America & Caribbean	no	yes	-	Analyzed
HTI	Haiti	1994	1994	1995	DHS	III	standard	yes	yes	Low income	Latin America & Caribbean	yes	yes	-	Analyzed
HTI	Haiti	2000	2000	2000	DHS	IV	standard	yes	yes	Low income	Latin America & Caribbean	yes	yes	-	Analyzed
HTI	Haiti	2005	2005	2006	DHS	V	standard	yes	yes	Low income	Latin America & Caribbean	yes	yes	-	Analyzed
HTI	Haiti	2012	2012	2012	DHS	VI	standard	yes	yes	Low income	Latin America & Caribbean	yes	yes	-	Analyzed
HTI	Haiti	2016	2016	2016	DHS	VII	standard	yes	yes	Low income	Latin America & Caribbean	yes	yes	-	Analyzed
HND	Honduras	1991	1991	1992	RHS	-	standard	yes	yes	Low income	Latin America & Caribbean	no	yes	-	Analyzed
HND	Honduras	1996	1996	1996	RHS	-	standard	yes	yes	Low income	Latin America & Caribbean	no	yes	-	Analyzed
HND	Honduras	2001	2001	2001	RHS	-	standard	yes	yes	Lower-middle income	Latin America & Caribbean	no	yes	-	Analyzed
HND	Honduras	2005	2005	2006	DHS	V	standard	yes	yes	Lower-middle income	Latin America & Caribbean	no	yes	-	Analyzed
HND	Honduras	2011	2011	2012	DHS	VI	standard	yes	yes	Lower-middle income	Latin America & Caribbean	no	yes	-	Analyzed
IND	India	1992	1992	1993	DHS	II	standard	yes	no	Low income	South Asia	yes	yes	-	DHS-I/II
IND	India	1998	1998	2000	DHS	IV	standard	yes	yes	Low income	South Asia	yes	yes	ever married women sample	Analyzed
IND	India	2005	2005	2006	DHS	V	standard	yes	yes	Low income	South Asia	yes	yes	-	Analyzed
IND	India	2015	2015	2016	DHS	VII	standard	yes	yes	Lower-middle income	South Asia	yes	yes	-	Analyzed
IND	India	2018	2018	2019	DHS	VII	standard	yes	no		South Asia	yes	yes	-	Ongoing
IDN	Indonesia	1987	1987	1987	DHS	I	standard	yes	no	Low income	East Asia & the Pacific	yes	yes	-	DHS-I/II
IDN	Indonesia	1991	1991	1991	DHS	II	standard	yes	no	Low income	East Asia & the Pacific	yes	yes	-	DHS-I/II
IDN	Indonesia	1994	1994	1994	DHS	III	standard	yes	yes	Lower-middle income	East Asia & the Pacific	yes	yes	no wiq	Analyzed
IDN	Indonesia	1997	1997	1997	DHS	III	standard	yes	yes	Lower-middle income	East Asia & the Pacific	yes	yes	ever married women sample	Analyzed
IDN	Indonesia	2000	2000	2000	MICS	2	standard	yes	no	Low income	East Asia & the Pacific	yes	yes	-	MICS2
IDN	Indonesia	2002	2002	2003	DHS	IV	standard	yes	yes	Low income	East Asia & the Pacific	yes	yes	ever married women sample	Analyzed
IDN	Indonesia	2007	2007	2007	DHS	V	standard	yes	yes	Lower-middle income	East Asia & the Pacific	yes	yes	ever married women sample	Analyzed
IDN	Indonesia	2012	2012	2012	DHS	VI	standard	yes	yes	Lower-middle income	East Asia & the Pacific	yes	yes	ever married women sample	Analyzed
IDN	Indonesia	2017	2017	2017	DHS	VII	standard	yes	no	Lower-middle income	East Asia & the Pacific	yes	yes	-	Ready for analysis
IRQ	Iraq	2000	2000	2000	MICS	2	standard	yes	no	Lower-middle income	Middle East & North Africa	yes	yes	-	MICS2
IRQ	Iraq	2006	2006	2006	MICS	3	standard	yes	yes	Lower-middle income	Middle East & North Africa	yes	yes	no wiq	Analyzed
IRQ	Iraq	2011	2011	2011	MICS	4	standard	yes	yes	Lower-middle income	Middle East & North Africa	yes	yes	-	Analyzed
IRQ	Iraq	2018	2018	2018	MICS	6	standard	yes	no		Middle East & North Africa	yes	yes	-	Analyzed
JAM	Jamaica	2000			MICS	-	non-standard	yes	no	Lower-middle income	Latin America & Caribbean	no	yes	-	MICS2
JAM	Jamaica	2005	2005	2005	MICS	3	standard	yes	yes	Lower-middle income	Latin America & Caribbean	no	yes	no wiq	Analyzed
JAM	Jamaica	2011	2011	2011	MICS	4	standard	yes	yes	Upper-middle income	Latin America & Caribbean	no	yes	no geographic regions	Analyzed
JOR	Jordan	1990	1990	1990	DHS	II	standard	yes	no	Lower-middle income	Middle East & North Africa	no	no	-	DHS-I/II
JOR	Jordan	1997	1997	1997	DHS	III	standard	yes	yes	Lower-middle income	Middle East & North Africa	no	no	ever married women sample	Analyzed
JOR	Jordan	2002	2002	2002	DHS	IV	standard	yes	yes	Lower-middle income	Middle East & North Africa	no	no	ever married women sample	Analyzed
JOR	Jordan	2007	2007	2007	DHS	V	standard	yes	yes	Lower-middle income	Middle East & North Africa	no	no	ever married women sample	Analyzed
JOR	Jordan	2009	2009	2009	DHS	VI	interim	yes	no	Lower-middle income	Middle East & North Africa	no	no	ever married women sample	Interim
JOR	Jordan	2012	2012	2012	DHS	VI	standard	yes	yes	Upper-middle income	Middle East & North Africa	no	no	ever married women sample	Analyzed
JOR	Jordan	2017	2017	2018	DHS	VII	standard	yes	yes	Upper-middle income	Middle East & North Africa	no	no	ever married women sample	Analyzed
KAZ	Kazakhstan	1995	1995	1995	DHS	III	standard	yes	yes	Lower-middle income	Europe & Central Asia	no	no	-	Analyzed
KAZ	Kazakhstan	1999	1999	1999	DHS	IV	standard	yes	yes	Lower-middle income	Europe & Central Asia	no	no	-	Analyzed
KAZ	Kazakhstan	2006	2006	2006	MICS	3	standard	yes	yes	Upper-middle income	Europe & Central Asia	no	no	-	Analyzed
KAZ	Kazakhstan	2010	2010	2011	MICS	4	standard	yes	yes	Upper-middle income	Europe & Central Asia	no	no	-	Analyzed
KAZ	Kazakhstan	2015	2015	2015	MICS	5	standard	yes	yes	Upper-middle income	Europe & Central Asia	no	no	-	Analyzed
KEN	Kenya	1989	1989	1989	DHS	I	standard	yes	no	Low income	Eastern & Southern Africa	yes	yes	-	DHS-I/II
KEN	Kenya	1993	1993	1993	DHS	III	standard	yes	yes	Low income	Eastern & Southern Africa	yes	yes	-	Analyzed
KEN	Kenya	1998	1998	1998	DHS	III	standard	yes	yes	Low income	Eastern & Southern Africa	yes	yes	-	Analyzed
KEN	Kenya	2000	2000	2000	MICS	2	standard	yes	no	Low income	Eastern & Southern Africa	yes	yes	-	MICS2
KEN	Kenya	2003	2003	2003	DHS	IV	standard	yes	yes	Low income	Eastern & Southern Africa	yes	yes	-	Analyzed
KEN	Kenya	2008	2008	2009	DHS	V	standard	yes	yes	Low income	Eastern & Southern Africa	yes	yes	-	Analyzed
KEN	Kenya	2014	2014	2014	DHS	VII	standard	yes	yes	Lower-middle income	Eastern & Southern Africa	yes	yes	-	Analyzed
KIR	Kiribati	2018	2018	2019	MICS	6	standard	yes	no		East Asia & the Pacific	no	no	-	Ongoing
XKX	Kosovo	2013	2013	2014	MICS	5	standard	yes	yes	Lower-middle income	Europe & Central Asia	no	no	-	Analyzed
KGZ	Kyrgyzstan	1997	1997	1997	DHS	III	standard	yes	yes	Low income	Europe & Central Asia	yes	yes	-	Analyzed
KGZ	Kyrgyzstan	2005	2005	2006	MICS	3	standard	yes	yes	Low income	Europe & Central Asia	yes	yes	-	Analyzed
KGZ	Kyrgyzstan	2012	2012	2012	DHS	VI	standard	yes	yes	Low income	Europe & Central Asia	yes	yes	-	Analyzed
KGZ	Kyrgyzstan	2014	2014	2014	MICS	5	standard	yes	yes	Lower-middle income	Europe & Central Asia	yes	yes	-	Analyzed
KGZ	Kyrgyzstan	2018	2018	2018	MICS	6	standard	yes	no		Europe & Central Asia	yes	yes	-	Ongoing
LAO	Lao	2000	2000	2000	MICS	2	standard	yes	no	Low income	East Asia & the Pacific	yes	yes	-	MICS2
LAO	Lao	2006	2006	2006	MICS	3	standard	yes	yes	Low income	East Asia & the Pacific	yes	yes	-	Analyzed
LAO	Lao	2011	2011	2012	MICS	4	standard	yes	yes	Lower-middle income	East Asia & the Pacific	yes	yes	-	Analyzed
LAO	Lao	2017	2017	2017	MICS	6	standard	yes	no	Lower-middle income	East Asia & the Pacific	yes	yes	-	Analyzed
LSO	Lesotho	2000	2000	2000	MICS	2	standard	yes	no	Low income	Eastern & Southern Africa	yes	yes	-	MICS2
LSO	Lesotho	2004	2004	2005	DHS	IV	standard	yes	yes	Low income	Eastern & Southern Africa	yes	yes	-	Analyzed
LSO	Lesotho	2009	2009	2010	DHS	VI	standard	yes	yes	Lower-middle income	Eastern & Southern Africa	yes	yes	-	Analyzed
LSO	Lesotho	2014	2014	2014	DHS	VII	standard	yes	yes	Lower-middle income	Eastern & Southern Africa	yes	yes	-	Analyzed
LSO	Lesotho	2018	2018	2018	MICS	6	standard	yes	no		Eastern & Southern Africa	yes	yes	-	Ongoing
LBR	Liberia	1986	1986	1986	DHS	I	standard	yes	no		West & Central Africa	yes	yes	-	DHS-I/II
LBR	Liberia	2007	2006	2007	DHS	V	standard	yes	yes	Low income	West & Central Africa	yes	yes	-	Analyzed
LBR	Liberia	2013	2013	2013	DHS	VI	standard	yes	yes	Low income	West & Central Africa	yes	yes	-	Analyzed
LBR	Liberia	2019	2019	2019	DHS	VII	standard	yes	no		West & Central Africa	yes	yes	-	Ongoing
MKD	Macedonia	2005	2005	2005	MICS	3	standard	yes	yes	Lower-middle income	Europe & Central Asia	no	no	-	Analyzed
MKD	Macedonia	2011	2011	2011	MICS	4	standard	yes	yes	Upper-middle income	Europe & Central Asia	no	no	-	Analyzed
MKD	Macedonia	2018	2018	2019	MICS	6	standard	yes	no		Europe & Central Asia	no	no	-	Ongoing
MDG	Madagascar	1992	1992	1992	DHS	II	standard	yes	no	Low income	Eastern & Southern Africa	yes	yes	-	DHS-I/II
MDG	Madagascar	1997	1997	1997	DHS	III	standard	yes	yes	Low income	Eastern & Southern Africa	yes	yes	-	Analyzed
MDG	Madagascar	2000	2000	2000	MICS	2	standard	yes	no	Low income	Eastern & Southern Africa	yes	yes	-	MICS2
MDG	Madagascar	2003	2003	2004	DHS	IV	standard	yes	yes	Low income	Eastern & Southern Africa	yes	yes	-	Analyzed
MDG	Madagascar	2008	2008	2009	DHS	V	standard	yes	yes	Low income	Eastern & Southern Africa	yes	yes	-	Analyzed
MDG	Madagascar	2018	2018	2018	MICS	6	standard	yes	no		Eastern & Southern Africa	yes	yes	-	Ongoing
MWI	Malawi	1992	1992	1992	DHS	II	standard	yes	no	Low income	Eastern & Southern Africa	yes	yes	-	DHS-I/II
MWI	Malawi	2000	2000	2000	DHS	IV	standard	yes	yes	Low income	Eastern & Southern Africa	yes	yes	-	Analyzed
MWI	Malawi	2004	2004	2005	DHS	IV	standard	yes	yes	Low income	Eastern & Southern Africa	yes	yes	-	Analyzed
MWI	Malawi	2006	2006	2006	MICS	3	standard	yes	yes	Low income	Eastern & Southern Africa	yes	yes	-	Analyzed
MWI	Malawi	2010	2010	2010	DHS	VI	standard	yes	yes	Low income	Eastern & Southern Africa	yes	yes	-	Analyzed
MWI	Malawi	2013	2013	2014	MICS	5	standard	yes	yes	Low income	Eastern & Southern Africa	yes	yes	-	Analyzed
MWI	Malawi	2015	2015	2016	DHS	VII	standard	yes	yes	Low income	Eastern & Southern Africa	yes	yes	-	Analyzed
MDV	Maldives	2009	2009	2009	DHS	V	standard	yes	yes	Lower-middle income	South Asia	no	no	ever married women sample	Analyzed
MDV	Maldives	2016	2016	2017	DHS	VII	standard	yes	yes	Upper-middle income	South Asia	no	no	only native residents	Analyzed
MLI	Mali	1987	1987	1987	DHS	I	standard	yes	no	Low income	West & Central Africa	yes	yes	-	DHS-I/II
MLI	Mali	1995	1995	1996	DHS	III	standard	yes	yes	Low income	West & Central Africa	yes	yes	-	Analyzed
MLI	Mali	2001	2001	2001	DHS	IV	standard	yes	yes	Low income	West & Central Africa	yes	yes	-	Analyzed
MLI	Mali	2006	2006	2006	DHS	V	standard	yes	yes	Low income	West & Central Africa	yes	yes	-	Analyzed
MLI	Mali	2009	2009	2010	MICS	4	standard	yes	yes	Low income	West & Central Africa	yes	yes	-	Analyzed
MLI	Mali	2012	2012	2013	DHS	VI	standard	yes	yes	Low income	West & Central Africa	yes	yes	-	Analyzed
MLI	Mali	2015	2015	2015	MICS	5	standard	yes	yes	Low income	West & Central Africa	yes	yes	-	Analyzed
MLI	Mali	2018	2018	2018	DHS	VII	standard	yes	no		West & Central Africa	yes	yes	-	Ongoing
MRT	Mauritania	2007	2007	2007	MICS	3	standard	yes	yes	Low income	West & Central Africa	yes	yes	-	Analyzed
MRT	Mauritania	2011	2011	2011	MICS	4	standard	yes	yes	Low income	West & Central Africa	yes	yes	-	Analyzed
MRT	Mauritania	2015	2015	2015	MICS	5	standard	yes	yes	Lower-middle income	West & Central Africa	yes	yes	-	Analyzed
MRT	Mauritania	2018	2018	2019	DHS	VIII	standard	yes	no		West & Central Africa	yes	yes	-	Ongoing
MEX	Mexico	1987	1987	1987	DHS	I	standard	yes	no	Lower-middle income	Latin America & Caribbean	yes	no	-	DHS-I/II
MEX	Mexico	2015	2015	2015	MICS	5	standard	yes	yes	Upper-middle income	Latin America & Caribbean	yes	no	-	Analyzed
MDA	Moldova	1997	1997	1997	RHS	-	standard	yes	yes	Low income	Europe & Central Asia	no	no	-	Analyzed
MDA	Moldova	2000	2000	2000	MICS	2	standard	yes	no	Low income	Europe & Central Asia	no	no	-	MICS2
MDA	Moldova	2005	2005	2005	DHS	V	standard	yes	yes	Lower-middle income	Europe & Central Asia	no	no	-	Analyzed
MDA	Moldova	2012	2012	2012	MICS	4	standard	yes	yes	Lower-middle income	Europe & Central Asia	no	no	-	Analyzed
MNG	Mongolia	2000	2000	2000	MICS	2	standard	yes	no	Low income	East Asia & the Pacific	no	no	-	MICS2
MNG	Mongolia	2005	2005	2005	MICS	3	standard	yes	yes	Low income	East Asia & the Pacific	no	no	-	Analyzed
MNG	Mongolia	2010	2010	2010	MICS	4	standard	yes	yes	Lower-middle income	East Asia & the Pacific	no	no	-	Analyzed
MNG	Mongolia	2013	2013	2014	MICS	5	standard	yes	yes	Lower-middle income	East Asia & the Pacific	no	no	-	Analyzed
MNG	Mongolia	2018	2018	2018	MICS	6	standard	yes	no		East Asia & the Pacific	no	no	-	Ongoing
MNE	Montenegro	2005	2005	2006	MICS	3	standard	yes	yes		Europe & Central Asia	no	no	-	Analyzed
MNE	Montenegro	2013	2013	2013	MICS	5	standard	yes	yes	Upper-middle income	Europe & Central Asia	no	no	-	Analyzed
MNE	Montenegro	2018	2018	2018	MICS	6	standard	yes	no		Europe & Central Asia	no	no	-	Ongoing
MAR	Morocco	1987	1987	1987	DHS	I	standard	yes	no	Lower-middle income	Middle East & North Africa	yes	yes	-	DHS-I/II
MAR	Morocco	1992	1992	1992	DHS	II	standard	yes	no	Lower-middle income	Middle East & North Africa	yes	yes	-	DHS-I/II
MAR	Morocco	2003	2003	2004	DHS	IV	standard	yes	yes	Lower-middle income	Middle East & North Africa	yes	yes	-	Analyzed
MOZ	Mozambique	1997	1997	1997	DHS	III	standard	yes	yes	Low income	Eastern & Southern Africa	yes	yes	-	Analyzed
MOZ	Mozambique	2003	2003	2004	DHS	IV	standard	yes	yes	Low income	Eastern & Southern Africa	yes	yes	-	Analyzed
MOZ	Mozambique	2008	2008	2008	MICS	3	standard	yes	yes	Low income	Eastern & Southern Africa	yes	yes	-	Analyzed
MOZ	Mozambique	2011	2011	2011	DHS	VI	standard	yes	yes	Low income	Eastern & Southern Africa	yes	yes	-	Analyzed
MOZ	Mozambique	2015	2015	2015	AIS	VII	standard	yes	yes	Low income	Eastern & Southern Africa	yes	yes	-	Analyzed
MMR	Myanmar	2000	2000	2000	MICS	2	standard	yes	no	Low income	East Asia & the Pacific	yes	yes	-	MICS2
MMR	Myanmar	2009	2009	2010	MICS	3	standard	yes	no	Low income	East Asia & the Pacific	yes	yes	-	Ongoing
MMR	Myanmar	2015	2015	2016	DHS	VII	standard	yes	yes	Lower-middle income	East Asia & the Pacific	yes	yes	-	Analyzed
NAM	Namibia	1992	1992	1992	DHS	II	standard	yes	no	Lower-middle income	Eastern & Southern Africa	no	yes	-	DHS-I/II
NAM	Namibia	2000	2000	2000	DHS	IV	standard	yes	yes	Lower-middle income	Eastern & Southern Africa	no	yes	-	Analyzed
NAM	Namibia	2006	2006	2007	DHS	V	standard	yes	yes	Lower-middle income	Eastern & Southern Africa	no	yes	-	Analyzed
NAM	Namibia	2013	2013	2013	DHS	VI	standard	yes	yes	Upper-middle income	Eastern & Southern Africa	no	yes	-	Analyzed
NPL	Nepal	1996	1996	1997	DHS	III	standard	yes	yes	Low income	South Asia	yes	yes	ever married women sample	Analyzed
NPL	Nepal	2001	2001	2002	DHS	IV	standard	yes	yes	Low income	South Asia	yes	yes	ever married women sample	Analyzed
NPL	Nepal	2006	2006	2007	DHS	V	standard	yes	yes	Low income	South Asia	yes	yes	-	Analyzed
NPL	Nepal	2010	2010	2010	MICS	4	standard	no	yes	Low income	South Asia	yes	yes	Mid- and Far Western Regions	Analyzed
NPL	Nepal	2011	2011	2012	DHS	VI	standard	yes	yes	Low income	South Asia	yes	yes	-	Analyzed
NPL	Nepal	2014	2014	2015	MICS	5	standard	yes	yes	Low income	South Asia	yes	yes	-	Analyzed
NPL	Nepal	2016	2016	2017	DHS	VII	standard	yes	yes	Low income	South Asia	yes	yes	-	Analyzed
NIC	Nicaragua	1992	1992	1993	RHS	-	standard	yes	yes	Low income	Latin America & Caribbean	no	yes	-	Analyzed
NIC	Nicaragua	1998	1997	1998	DHS	III	standard	yes	yes	Low income	Latin America & Caribbean	no	yes	-	Analyzed
NIC	Nicaragua	2001	2001	2001	DHS	IV	standard	yes	yes	Low income	Latin America & Caribbean	no	yes	-	Analyzed
NIC	Nicaragua	2006	2006	2007	RHS	-	standard	yes	yes	Lower-middle income	Latin America & Caribbean	no	yes	-	Analyzed
NER	Niger	1992	1992	1992	DHS	II	standard	yes	no	Low income	West & Central Africa	yes	yes	-	DHS-I/II
NER	Niger	1998	1998	1998	DHS	III	standard	yes	yes	Low income	West & Central Africa	yes	yes	-	Analyzed
NER	Niger	2000	2000	2000	MICS	2	standard	yes	no	Low income	West & Central Africa	yes	yes	-	MICS2
NER	Niger	2006	2006	2006	DHS	V	standard	yes	yes	Low income	West & Central Africa	yes	yes	-	Analyzed
NER	Niger	2012	2012	2012	DHS	VI	standard	yes	yes	Low income	West & Central Africa	yes	yes	-	Analyzed
NGA	Nigeria	1990	1990	1990	DHS	II	standard	yes	no	Low income	West & Central Africa	yes	yes	-	DHS-I/II
NGA	Nigeria	1999	1999	1999	DHS	IV	standard	yes	yes	Low income	West & Central Africa	yes	yes	no wiq	Analyzed
NGA	Nigeria	2003	2003	2003	DHS	IV	standard	yes	yes	Low income	West & Central Africa	yes	yes	-	Analyzed
NGA	Nigeria	2007	2007	2007	MICS	3	standard	yes	yes	Low income	West & Central Africa	yes	yes	-	Analyzed
NGA	Nigeria	2008	2008	2008	DHS	V	standard	yes	yes	Lower-middle income	West & Central Africa	yes	yes	-	Analyzed
NGA	Nigeria	2011	2011	2011	MICS	4	standard	yes	yes	Lower-middle income	West & Central Africa	yes	yes	-	Analyzed
NGA	Nigeria	2013	2013	2013	DHS	VI	standard	yes	yes	Lower-middle income	West & Central Africa	yes	yes	-	Analyzed
NGA	Nigeria	2016	2016	2017	MICS	5	standard	yes	yes	Lower-middle income	West & Central Africa	yes	yes	-	Analyzed
NGA	Nigeria	2018	2018	2018	DHS	VII	standard	yes	no		West & Central Africa	yes	yes	-	Ongoing
PAK	Pakistan	1990	1990	1991	DHS	II	standard	yes	no	Low income	South Asia	yes	yes	-	DHS-I/II
PAK	Pakistan	2006	2006	2007	DHS	V	standard	yes	yes	Low income	South Asia	yes	yes	ever married women sample	Analyzed
PAK	Pakistan	2012	2012	2013	DHS	VI	standard	yes	yes	Lower-middle income	South Asia	yes	yes	ever married women sample	Analyzed
PAK	Pakistan	2017	2017	2018	DHS	VII	standard	yes	yes	Lower-middle income	South Asia	yes	yes	missing some regions	Analyzed
PAN	Panama	2013	2013	2013	MICS	5	standard	yes	yes	Upper-middle income	Latin America & Caribbean	no	yes	-	Analyzed
PNG	Papua_New_Guinea	2016	2016	2016	DHS	VII	standard	yes	no	Lower-middle income	East Asia & the Pacific	yes	yes	-	Ongoing
PRY	Paraguay	1990	1990	1990	DHS	II	standard	yes	no	Lower-middle income	Latin America & Caribbean	no	yes	-	DHS-I/II
PRY	Paraguay	1995	1995	1996	RHS	-	standard	yes	yes	Lower-middle income	Latin America & Caribbean	no	yes	-	Analyzed
PRY	Paraguay	1998	1998	1998	RHS	-	standard	yes	yes	Lower-middle income	Latin America & Caribbean	no	yes	-	Analyzed
PRY	Paraguay	2004	2004	2004	RHS	-	standard	yes	yes	Lower-middle income	Latin America & Caribbean	no	yes	-	Analyzed
PRY	Paraguay	2008	2008	2008	RHS	-	standard	yes	yes	Lower-middle income	Latin America & Caribbean	no	yes	-	Analyzed
PRY	Paraguay	2016	2016	2016	MICS	5	standard	yes	yes	Upper-middle income	Latin America & Caribbean	no	yes	-	Analyzed
PER	Peru	1986	1986	1986	DHS	I	standard	yes	no		Latin America & Caribbean	yes	no	-	DHS-I/II
PER	Peru	1991	1991	1992	DHS	II	standard	yes	no	Lower-middle income	Latin America & Caribbean	yes	no	-	DHS-I/II
PER	Peru	1996	1996	1996	DHS	III	standard	yes	yes	Lower-middle income	Latin America & Caribbean	yes	no	-	Analyzed
PER	Peru	2000	2000	2000	DHS	IV	standard	yes	yes	Lower-middle income	Latin America & Caribbean	yes	no	-	Analyzed
PER	Peru	2004	2003	2004	DHS	V	partitioned	yes	yes	Lower-middle income	Latin America & Caribbean	yes	no	partitioned	Analyzed
PER	Peru	2005	2005	2005	DHS	V	partitioned	yes	yes	Lower-middle income	Latin America & Caribbean	yes	no	partitioned	Analyzed
PER	Peru	2006	2006	2006	DHS	V	partitioned	yes	yes	Lower-middle income	Latin America & Caribbean	yes	no	partitioned	Analyzed
PER	Peru	2007	2007	2007	DHS	V	partitioned	yes	yes	Lower-middle income	Latin America & Caribbean	yes	no	partitioned	Analyzed
PER	Peru	2008	2008	2008	DHS	V	partitioned	yes	yes	Upper-middle income	Latin America & Caribbean	yes	no	partitioned	Analyzed
PER	Peru	2009	2009	2009	DHS	V	continuous	yes	yes	Upper-middle income	Latin America & Caribbean	yes	no	-	Analyzed
PER	Peru	2010	2010	2010	DHS	VI	continuous	yes	yes	Upper-middle income	Latin America & Caribbean	yes	no	-	Analyzed
PER	Peru	2011	2011	2011	DHS	VI	continuous	yes	yes	Upper-middle income	Latin America & Caribbean	yes	no	-	Analyzed
PER	Peru	2012	2012	2012	DHS	VI	continuous	yes	yes	Upper-middle income	Latin America & Caribbean	yes	no	-	Analyzed
PER	Peru	2013	2013	2013	NSS	VI	non-standard	yes	yes	Upper-middle income	Latin America & Caribbean	yes	no	non-standard survey	Analyzed
PER	Peru	2014	2014	2014	NSS	VII	non-standard	yes	yes	Upper-middle income	Latin America & Caribbean	yes	no	non-standard survey	Analyzed
PER	Peru	2015	2015	2015	NSS	-	non-standard	yes	yes	Upper-middle income	Latin America & Caribbean	yes	no	non-standard survey	Analyzed
PER	Peru	2016	2016	2016	NSS	-	non-standard	yes	yes	Upper-middle income	Latin America & Caribbean	yes	no	non-standard survey	Analyzed
PER	Peru	2017			NSS	-	non-standard	yes	no	Upper-middle income	Latin America & Caribbean	yes	no	non-standard survey	Ready for analysis
PER	Peru	20046	2003	2006	DHS	V	continuous	yes	yes	Lower-middle income	Latin America & Caribbean	yes	no	pooled	Analyzed
PER	Peru	20048	2003	2008	DHS	V	pooled	yes	yes	Lower-middle income	Latin America & Caribbean	yes	no	pooled	Analyzed
PER	Peru	20078	2007	2008	DHS	V	continuous	yes	yes	Lower-middle income	Latin America & Caribbean	yes	no	pooled	Analyzed
PHL	Philippines	1993	1993	1993	DHS	III	standard	yes	yes	Lower-middle income	East Asia & the Pacific	yes	yes	-	Analyzed
PHL	Philippines	1998	1998	1998	DHS	III	standard	yes	yes	Lower-middle income	East Asia & the Pacific	yes	yes	-	Analyzed
PHL	Philippines	1999	1999	1999	MICS	2	standard	yes	no	Lower-middle income	East Asia & the Pacific	yes	yes	-	MICS2
PHL	Philippines	2003	2003	2003	DHS	IV	standard	yes	yes	Lower-middle income	East Asia & the Pacific	yes	yes	-	Analyzed
PHL	Philippines	2008	2008	2008	DHS	V	standard	yes	yes	Lower-middle income	East Asia & the Pacific	yes	yes	-	Analyzed
PHL	Philippines	2013	2013	2013	DHS	VI	standard	yes	yes	Lower-middle income	East Asia & the Pacific	yes	yes	-	Analyzed
PHL	Philippines	2017	2017	2017	DHS	VII	standard	yes	yes	Lower-middle income	East Asia & the Pacific	yes	yes	-	Analyzed
PRI	Puerto_Rico	1995	1995	1996	RHS	-	standard	yes	yes	Upper-middle income	Latin America & Caribbean	no	no	no area & geographic regions	Analyzed
QAT	Qatar	2012	2012	2012	MICS	4	standard	yes	yes	High income	Middle East & North Africa	no	no	no wiq & area	Analyzed
RWA	Rwanda	1992	1992	1992	DHS	II	standard	yes	no	Low income	Eastern & Southern Africa	yes	yes	-	DHS-I/II
RWA	Rwanda	2000	2000	2000	DHS	IV	standard	yes	yes	Low income	Eastern & Southern Africa	yes	yes	-	Analyzed
RWA	Rwanda	2005	2005	2005	DHS	V	standard	yes	yes	Low income	Eastern & Southern Africa	yes	yes	-	Analyzed
RWA	Rwanda	2007	2007	2007	DHS	V	interim	yes	no	Low income	Eastern & Southern Africa	yes	yes	-	Interim
RWA	Rwanda	2010	2010	2011	DHS	VI	standard	yes	yes	Low income	Eastern & Southern Africa	yes	yes	-	Analyzed
RWA	Rwanda	2014	2014	2015	DHS	VII	standard	yes	yes	Low income	Eastern & Southern Africa	yes	yes	-	Analyzed
RWA	Rwanda	2019	2019	2020	DHS	VIII	standard	yes	no		Eastern & Southern Africa	yes	yes	-	Ongoing
STP	Sao_Tome_and_Principe	2000	2000	2000	MICS	2	standard	yes	no	Low income	West & Central Africa	yes	no	-	MICS2
STP	Sao_Tome_and_Principe	2006	2006	2006	MICS	3	standard	yes	no	Low income	West & Central Africa	yes	no	-	Ongoing
STP	Sao_Tome_and_Principe	2008	2008	2009	DHS	V	standard	yes	yes	Lower-middle income	West & Central Africa	yes	no	-	Analyzed
STP	Sao_Tome_and_Principe	2014	2014	2014	MICS	5	standard	yes	yes	Lower-middle income	West & Central Africa	yes	no	-	Analyzed
SEN	Senegal	1986	1986	1986	DHS	I	standard	yes	no		West & Central Africa	yes	yes	-	DHS-I/II
SEN	Senegal	1992	1992	1993	DHS	II	standard	yes	no	Lower-middle income	West & Central Africa	yes	yes	-	DHS-I/II
SEN	Senegal	1997	1997	1997	DHS	III	standard	yes	yes	Low income	West & Central Africa	yes	yes	-	Analyzed
SEN	Senegal	1999	1999	1999	DHS	IV	only households	yes	no	Low income	West & Central Africa	yes	yes	only households	DHS-I/II
SEN	Senegal	2000	2000	2000	MICS	2	standard	yes	no	Low income	West & Central Africa	yes	yes	-	MICS2
SEN	Senegal	2005	2005	2005	DHS	IV	standard	yes	yes	Low income	West & Central Africa	yes	yes	-	Analyzed
SEN	Senegal	2010	2010	2011	DHS	VI	standard	yes	yes	Lower-middle income	West & Central Africa	yes	yes	-	Analyzed
SEN	Senegal	2012	2012	2013	DHS	VI	continuous	yes	yes	Lower-middle income	West & Central Africa	yes	yes	-	Analyzed
SEN	Senegal	2014	2014	2014	DHS	VII	continuous	yes	yes	Lower-middle income	West & Central Africa	yes	yes	-	Analyzed
SEN	Senegal	2015	2015	2015	DHS	VII	continuous	yes	yes	Low income	West & Central Africa	yes	yes	-	Analyzed
SEN	Senegal	2016	2016	2016	DHS	VII	continuous	yes	yes	Low income	West & Central Africa	yes	yes	-	Analyzed
SEN	Senegal	2017	2017	2017	DHS	VII	continuous	yes	yes	Low income	West & Central Africa	yes	yes	-	Analyzed
SRB	Serbia	2005	2005	2006	MICS	3	standard	yes	yes		Europe & Central Asia	no	no	-	Analyzed
SRB	Serbia	2010	2010	2010	MICS	4	standard	yes	yes	Upper-middle income	Europe & Central Asia	no	no	-	Analyzed
SRB	Serbia	2014	2014	2014	MICS	5	standard	yes	yes	Upper-middle income	Europe & Central Asia	no	no	-	Analyzed
SLE	Sierra_Leone	2000	2000	2000	MICS	2	standard	yes	no	Low income	West & Central Africa	yes	yes	-	MICS2
SLE	Sierra_Leone	2005	2005	2006	MICS	3	standard	yes	yes	Low income	West & Central Africa	yes	yes	-	Analyzed
SLE	Sierra_Leone	2008	2008	2008	DHS	V	standard	yes	yes	Low income	West & Central Africa	yes	yes	-	Analyzed
SLE	Sierra_Leone	2010	2010	2010	MICS	4	standard	yes	yes	Low income	West & Central Africa	yes	yes	-	Analyzed
SLE	Sierra_Leone	2013	2013	2013	DHS	VI	standard	yes	yes	Low income	West & Central Africa	yes	yes	-	Analyzed
SLE	Sierra_Leone	2017	2017	2017	MICS	6	standard	yes	no	Low income	West & Central Africa	yes	yes	-	Analyzed
SLE	Sierra_Leone	2018	2018	2018	DHS	VII	standard	yes	no		West & Central Africa	yes	yes	-	Ongoing
SOM	Somalia	2006	2006	2006	MICS	3	standard	yes	yes	Low income	Eastern & Southern Africa	yes	yes	-	Analyzed
ZAF	South_Africa	1998	1998	1998	DHS	III	standard	yes	yes	Lower-middle income	Eastern & Southern Africa	yes	yes	-	Analyzed
ZAF	South_Africa	2003	2003	2003	DHS	IV	not in public domain	yes	no	Lower-middle income	Eastern & Southern Africa	yes	yes	-	Restricted
ZAF	South_Africa	2016	2016	2016	DHS	VII	standard	yes	yes	Upper-middle income	Eastern & Southern Africa	yes	yes	includes children without mothers interviewed	Analyzed
SSD	South_Sudan	2010	2010	2010	MICS	4	standard	yes	yes		Eastern & Southern Africa	yes	yes	-	Analyzed
LKA	Sri_Lanka	1987	1987	1987	DHS	I	standard	yes	no	Lower-middle income	South Asia	no	no	-	DHS-I/II
LCA	St_Lucia	2012	2012	2012	MICS	4	standard	yes	yes	Upper-middle income	Latin America & Caribbean	no	no	no geographic regions	Analyzed
PSE	State_of_Palestine	2010	2010	2010	MICS	4	standard	yes	yes	Lower-middle income	Middle East & North Africa	no	no	ever married women sample	Analyzed
PSE	State_of_Palestine	2014	2014	2014	MICS	5	standard	yes	yes	Lower-middle income	Middle East & North Africa	no	no	-	Analyzed
SDN	Sudan	1989	1989	1990	DHS	I	standard	yes	no	Low income	Middle East & North Africa	yes	yes	-	DHS-I/II
SDN	Sudan	2000	2000	2000	MICS	2	standard	yes	no	Low income	Middle East & North Africa	yes	yes	-	MICS2
SDN	Sudan	2010	2010	2010	MICS	4	standard	yes	yes	Lower-middle income	Middle East & North Africa	yes	yes	-	Analyzed
SDN	Sudan	2014	2014	2014	MICS	5	standard	yes	yes	Lower-middle income	Middle East & North Africa	yes	yes	-	Analyzed
SUR	Suriname	1999	1999	2000	MICS	2	standard	yes	no	Lower-middle income	Latin America & Caribbean	no	yes	-	MICS2
SUR	Suriname	2006	2006	2006	MICS	3	standard	yes	yes	Lower-middle income	Latin America & Caribbean	no	yes	-	Analyzed
SUR	Suriname	2010	2010	2010	MICS	4	standard	yes	yes	Upper-middle income	Latin America & Caribbean	no	yes	-	Analyzed
SUR	Suriname	2018	2018	2018	MICS	6	standard	yes	no		Latin America & Caribbean	no	yes	-	Ongoing
SYR	Syria	2006	2006	2006	MICS	3	standard	yes	yes	Lower-middle income	Middle East & North Africa	no	no	-	Analyzed
TJK	Tajikistan	2000	2000	2000	MICS	2	standard	yes	no	Low income	Europe & Central Asia	yes	yes	-	MICS2
TJK	Tajikistan	2005	2005	2005	MICS	3	standard	yes	yes	Low income	Europe & Central Asia	yes	yes	-	Analyzed
TJK	Tajikistan	2012	2012	2012	DHS	VI	standard	yes	yes	Low income	Europe & Central Asia	yes	yes	-	Analyzed
TJK	Tajikistan	2017	2017	2017	DHS	VII	standard	yes	yes	Low income	Europe & Central Asia	yes	yes	-	Analyzed
TZA	Tanzania	1991	1991	1992	DHS	II	standard	yes	no	Low income	Eastern & Southern Africa	yes	yes	-	DHS-I/II
TZA	Tanzania	1996	1996	1996	DHS	III	standard	yes	yes	Low income	Eastern & Southern Africa	yes	yes	-	Analyzed
TZA	Tanzania	1999	1999	1999	DHS	III	standard	yes	yes	Low income	Eastern & Southern Africa	yes	yes	-	Analyzed
TZA	Tanzania	2004	2004	2005	DHS	IV	standard	yes	yes	Low income	Eastern & Southern Africa	yes	yes	-	Analyzed
TZA	Tanzania	2010	2009	2010	DHS	VI	standard	yes	yes	Low income	Eastern & Southern Africa	yes	yes	-	Analyzed
TZA	Tanzania	2015	2015	2016	DHS	VII	standard	yes	yes	Low income	Eastern & Southern Africa	yes	yes	-	Analyzed
THA	Thailand	1987	1987	1987	DHS	I	standard	yes	no	Lower-middle income	East Asia & the Pacific	no	no	-	DHS-I/II
THA	Thailand	2005	2005	2006	MICS	3	standard	yes	yes	Lower-middle income	East Asia & the Pacific	no	no	-	Analyzed
THA	Thailand	2012	2012	2013	MICS	4	standard	yes	yes	Upper-middle income	East Asia & the Pacific	no	no	-	Analyzed
THA	Thailand	2015	2015	2016	MICS	5	standard	yes	yes	Upper-middle income	East Asia & the Pacific	no	no	-	Analyzed
TLS	Timor_Leste	2009	2009	2010	DHS	VI	standard	yes	yes	Lower-middle income	East Asia & the Pacific	no	yes	-	Analyzed
TLS	Timor_Leste	2016	2016	2016	DHS	VII	standard	yes	yes	Lower-middle income	East Asia & the Pacific	no	yes	-	Analyzed
TGO	Togo	1988	1988	1988	DHS	I	standard	yes	no	Low income	West & Central Africa	yes	yes	-	DHS-I/II
TGO	Togo	1998	1998	1998	DHS	III	standard	yes	yes	Low income	West & Central Africa	yes	yes	-	Analyzed
TGO	Togo	2000	2000	2000	MICS	2	standard	yes	no	Low income	West & Central Africa	yes	yes	-	MICS2
TGO	Togo	2006	2006	2006	MICS	3	standard	yes	yes	Low income	West & Central Africa	yes	yes	-	Analyzed
TGO	Togo	2010	2010	2010	MICS	4	standard	yes	yes	Low income	West & Central Africa	yes	yes	-	Analyzed
TGO	Togo	2013	2013	2014	DHS	VI	standard	yes	yes	Low income	West & Central Africa	yes	yes	-	Analyzed
TGO	Togo	2017	2017	2017	MICS	6	standard	yes	no	Low income	West & Central Africa	yes	yes	-	Ongoing
TTO	Trinidad_and_Tobago	1987	1987	1987	DHS	I	standard	yes	no	Upper-middle income	Latin America & Caribbean	no	no	-	DHS-I/II
TTO	Trinidad_and_Tobago	2000	2000	2000	MICS	2	standard	yes	no	Upper-middle income	Latin America & Caribbean	no	no	-	MICS2
TTO	Trinidad_and_Tobago	2006	2006	2006	MICS	3	standard	yes	yes	High income	Latin America & Caribbean	no	no	no area	Analyzed
TTO	Trinidad_and_Tobago	2011	2011	2011	MICS	4	standard	yes	yes	High income	Latin America & Caribbean	no	no	-	Analyzed
TUN	Tunisia	1988	1988	1988	DHS	I	standard	yes	no	Lower-middle income	Middle East & North Africa	no	no	-	DHS-I/II
TUN	Tunisia	2006	2006	2006	MICS	3	standard	yes	no	Lower-middle income	Middle East & North Africa	no	no	-	Ongoing
TUN	Tunisia	2011	2011	2012	MICS	4	standard	yes	yes	Upper-middle income	Middle East & North Africa	no	no	-	Analyzed
TUN	Tunisia	2018	2018	2018	MICS	6	standard	yes	no		Middle East & North Africa	no	no	-	Ongoing
TUR	Turkey	1993	1993	1993	DHS	III	standard	yes	yes	Lower-middle income	Europe & Central Asia	no	no	ever married women sample	Analyzed
TUR	Turkey	1998	1998	1998	DHS	IV	standard	yes	yes	Upper-middle income	Europe & Central Asia	no	no	-	Analyzed
TUR	Turkey	2003	2003	2004	DHS	IV	standard	yes	yes	Lower-middle income	Europe & Central Asia	no	no	ever married women sample	Analyzed
TUR	Turkey	2008	2008	2008	DHS	V	standard	yes	no	Upper-middle income	Europe & Central Asia	no	no	ever married women sample	Ready for analysis
TUR	Turkey	2013	2013	2014	DHS	VI	standard	yes	no	Upper-middle income	Europe & Central Asia	no	no	-	Ready for analysis
TUR	Turkey	2018	2018	2019	DHS	VII	standard	yes	no		Europe & Central Asia	no	no	partial involvement (DHS)	Ongoing
TKM	Turkmenistan	2006	2006	2006	MICS	3	standard	yes	yes	Lower-middle income	Europe & Central Asia	yes	yes	-	Analyzed
TKM	Turkmenistan	2015	2015	2016	MICS	5	standard	yes	yes	Upper-middle income	Europe & Central Asia	yes	yes	-	Analyzed
UGA	Uganda	1988	1988	1989	DHS	I	standard	yes	no	Low income	Eastern & Southern Africa	yes	yes	-	DHS-I/II
UGA	Uganda	1995	1995	1995	DHS	III	standard	yes	yes	Low income	Eastern & Southern Africa	yes	yes	-	Analyzed
UGA	Uganda	2000	2000	2001	DHS	IV	standard	yes	yes	Low income	Eastern & Southern Africa	yes	yes	-	Analyzed
UGA	Uganda	2006	2006	2006	DHS	V	standard	yes	yes	Low income	Eastern & Southern Africa	yes	yes	-	Analyzed
UGA	Uganda	2011	2011	2011	DHS	VI	standard	yes	yes	Low income	Eastern & Southern Africa	yes	yes	-	Analyzed
UGA	Uganda	2016	2016	2016	DHS	VII	standard	yes	yes	Low income	Eastern & Southern Africa	yes	yes	-	Analyzed
UKR	Ukraine	1999	1999	1999	RHS	-	standard	yes	yes	Low income	Europe & Central Asia	no	no	no wiq	Analyzed
UKR	Ukraine	2005	2005	2005	MICS	3	standard	yes	yes	Lower-middle income	Europe & Central Asia	no	no	-	Analyzed
UKR	Ukraine	2007	2007	2007	DHS	V	standard	yes	yes	Lower-middle income	Europe & Central Asia	no	no	-	Analyzed
UKR	Ukraine	2012	2012	2012	MICS	4	standard	yes	yes	Lower-middle income	Europe & Central Asia	no	no	-	Analyzed
URY	Uruguay	2012	2012	2013	MICS	4	standard	yes	yes	High income	Latin America & Caribbean	no	no	-	Analyzed
UZB	Uzbekistan	1996	1996	1996	DHS	III	standard	yes	yes	Lower-middle income	Europe & Central Asia	yes	yes	-	Analyzed
UZB	Uzbekistan	2000	2000	2000	MICS	2	standard	yes	no	Low income	Europe & Central Asia	yes	yes	-	MICS2
UZB	Uzbekistan	2006	2006	2006	MICS	3	standard	yes	yes	Low income	Europe & Central Asia	yes	yes	-	Analyzed
VUT	Vanuatu	2007	2007	2008	MICS	3	standard	yes	yes	Lower-middle income	East Asia & the Pacific	no	no	-	Analyzed
VEN	Venezuela	2000	2000	2000	MICS	2	standard	yes	no	Upper-middle income	Latin America & Caribbean	no	yes	-	MICS2
VNM	Vietnam	1997	1997	1997	DHS	III	standard	yes	yes	Low income	East Asia & the Pacific	yes	no	ever married women sample	Analyzed
VNM	Vietnam	2000	2000	2000	MICS	2	standard	yes	no	Low income	East Asia & the Pacific	yes	no	-	MICS2
VNM	Vietnam	2002	2002	2002	DHS	IV	standard	yes	yes	Low income	East Asia & the Pacific	yes	no	ever married women sample	Analyzed
VNM	Vietnam	2006	2006	2006	MICS	3	standard	yes	yes	Low income	East Asia & the Pacific	yes	no	-	Analyzed
VNM	Vietnam	2010	2010	2011	MICS	4	standard	yes	yes	Lower-middle income	East Asia & the Pacific	yes	no	-	Analyzed
VNM	Vietnam	2013	2013	2014	MICS	5	standard	yes	yes	Lower-middle income	East Asia & the Pacific	yes	no	-	Analyzed
YEM	Yemen	1991	1991	1992	DHS	II	standard	yes	no	Low income	Middle East & North Africa	yes	yes	-	DHS-I/II
YEM	Yemen	2006	2006	2006	MICS	3	standard	yes	yes	Low income	Middle East & North Africa	yes	yes	ever married women sample	Analyzed
YEM	Yemen	2013	2013	2013	DHS	VI	standard	yes	yes	Lower-middle income	Middle East & North Africa	yes	yes	-	Analyzed
ZMB	Zambia	1992	1992	1992	DHS	II	standard	yes	no	Low income	Eastern & Southern Africa	yes	yes	-	DHS-I/II
ZMB	Zambia	1996	1996	1997	DHS	III	standard	yes	yes	Low income	Eastern & Southern Africa	yes	yes	-	Analyzed
ZMB	Zambia	1999	1999	1999	MICS	2	standard	yes	no	Low income	Eastern & Southern Africa	yes	yes	-	MICS2
ZMB	Zambia	2001	2001	2002	DHS	IV	standard	yes	yes	Low income	Eastern & Southern Africa	yes	yes	-	Analyzed
ZMB	Zambia	2007	2007	2007	DHS	V	standard	yes	yes	Low income	Eastern & Southern Africa	yes	yes	-	Analyzed
ZMB	Zambia	2013	2013	2014	DHS	VI	standard	yes	yes	Lower-middle income	Eastern & Southern Africa	yes	yes	-	Analyzed
ZMB	Zambia	2018	2018	2019	DHS	VII	standard	yes	no		Eastern & Southern Africa	yes	yes	-	Ongoing
ZWE	Zimbabwe	1988	1988	1988	DHS	I	standard	yes	no	Lower-middle income	Eastern & Southern Africa	yes	yes	-	DHS-I/II
ZWE	Zimbabwe	1994	1994	1994	DHS	III	standard	yes	yes	Low income	Eastern & Southern Africa	yes	yes	-	Analyzed
ZWE	Zimbabwe	1999	1999	1999	DHS	IV	standard	yes	yes	Low income	Eastern & Southern Africa	yes	yes	-	Analyzed
ZWE	Zimbabwe	2005	2005	2006	DHS	V	standard	yes	yes	Low income	Eastern & Southern Africa	yes	yes	-	Analyzed
ZWE	Zimbabwe	2009	2009	2009	MICS	3	standard	yes	yes	Low income	Eastern & Southern Africa	yes	yes	-	Analyzed
ZWE	Zimbabwe	2010	2010	2011	DHS	VI	standard	yes	yes	Low income	Eastern & Southern Africa	yes	yes	-	Analyzed
ZWE	Zimbabwe	2014	2014	2014	MICS	5	standard	yes	yes	Low income	Eastern & Southern Africa	yes	yes	-	Analyzed
ZWE	Zimbabwe	2015	2015	2015	DHS	VII	standard	yes	yes	Low income	Eastern & Southern Africa	yes	yes	-	Analyzed
ZWE	Zimbabwe	2019	2019	2019	DHS	VIII	standard	yes	no		Eastern & Southern Africa	yes	yes	-	Ongoing

## Sheet: Table S1
Table S1 – List of the 83 countries studied, grouped by UNICEF world regions. DHS & MICS, 2010-2017.
Country name	ISO code	Survey year	Source
West & Central Africa (21 countries)
Benin	BEN	2014	MICS
Burkina Faso	BFA	2010	DHS
Cameroon	CMR	2014	MICS
Central African Rep	CAF	2010	MICS
Chad	TCD	2014	DHS
Congo DR	COD	2013	DHS
Congo Rep	COG	2014	MICS
Côte d’Ivoire	CIV	2016	MICS
Gabon	GAB	2012	DHS
Gambia	GMB	2013	DHS
Ghana	GHA	2014	DHS
Guinea-Bissau	GNB	2014	MICS
Liberia	LBR	2013	DHS
Mali	MLI	2015	MICS
Mauritania	MRT	2015	MICS
Niger	NER	2012	DHS
Nigeria	NGA	2016	MICS
S Tome & Principe*	STP	2014	MICS
Senegal	SEN	2017	DHS
Sierra Leone	SLE	2017	MICS
Togo	TGO	2013	DHS
Eastern & Southern Africa (17 countries)
Angola	AGO	2015	DHS
Burundi	BDI	2016	DHS
Comoros	COM	2012	DHS
Eswatini	SWZ	2014	MICS
Ethiopia	ETH	2016	DHS
Kenya	KEN	2014	DHS
Lesotho	LSO	2014	DHS
Malawi	MWI	2015	DHS
Mozambique	MOZ	2015	DHS
Namibia	NAM	2013	DHS
Rwanda	RWA	2014	DHS
South Africa	ZAF	2016	DHS
South Sudan	SSD	2010	MICS
Tanzania	TZA	2015	DHS
Uganda	UGA	2016	DHS
Zambia	ZMB	2013	DHS
Zimbabwe	ZWE	2015	DHS
Middle East & North Africa (8 countries)
Algeria	DZA	2012	MICS
Egypt	EGY	2014	DHS
Iraq	IRQ	2018	MICS
Jordan	JOR	2017	DHS
Palestine	PSE	2014	MICS
Sudan	SDN	2014	MICS
Tunisia	TUN	2011	MICS
Yemen*	YEM	2013	DHS
Eastern Europe & Central Asia (10 countries)
Armenia	ARM	2015	DHS
Bosnia & Herzeg	BIH	2011	MICS
Kosovo	XKX	2013	MICS
Kyrgyzstan	KGZ	2014	MICS
Macedonia	MKD	2011	MICS
Moldova	MDA	2012	MICS
Montenegro	MNE	2013	MICS
Tajikistan	TJK	2017	DHS
Turkmenistan	TKM	2015	MICS
Ukraine	UKR	2012	MICS
South Asia (6 countries)
Afghanistan	AFG	2015	DHS
Bangladesh	BGD	2014	DHS
India	IND	2015	DHS
Maldives*	MDV	2016	DHS
Nepal	NPL	2016	DHS
Pakistan	PAK	2017	DHS
East Asia & the Pacific (9 countries)
Cambodia	KHM	2014	DHS
Indonesia	IDN	2012	DHS
Lao PDR	LAO	2017	MICS
Mongolia	MNG	2013	MICS
Myanmar	MMR	2015	DHS
Philippines	PHL	2017	DHS
Thailand	THA	2015	MICS
Timor-Leste	TLS	2016	DHS
Vietnam	VNM	2013	MICS
Latin America & Caribbean (12 countries)
Belize	BLZ	2015	MICS
Costa Rica	CRI	2011	MICS
Dominican Rep	DOM	2014	MICS
El Salvador	SLV	2014	MICS
Guatemala	GTM	2014	DHS
Guyana	GUY	2014	MICS
Haiti	HTI	2016	DHS
Honduras	HND	2011	DHS
Mexico	MEX	2015	MICS
Panama	PAN	2013	MICS
Paraguay	PRY	2016	MICS
Peru	PER	2016	DHS
* Countries for which we do not have an estimate for absolute income given either GDP or Gini were not available.

## Sheet: Table S2 
Table S2 – Composite coverage index (CCI) estimates at national level and by deciles, plus the slope index of inequality for 83 countries. DHS & MICS, 2010-2017.
				National coverage		Slope index of inequality		D1 (poorest) coverage		D2 coverage		D3 coverage		D4 coverage		D5 coverage		D6 coverage		D7 coverage		D8 coverage		D9 coverage		D10 (richest) coverage
UNICEF region	ISO code	Country name	Year	CCI	SE	SII	SE (SII)	CCI (1)	SE (1)	CCI (2)	SE (2)	CCI (3)	SE (3)	CCI (4)	SE (4)	CCI (5)	SE (5)	CCI (6)	SE (6)	CCI (7)	SE (7)	CCI (8)	SE (8)	CCI (9)	SE (9)	CCI (10)	SE (10)
SA	AFG	Afghanistan	2015	48	1.28352	25.8	3.11569	36.7	1.49794	41.8	1.24054	43.9	1.81087	42.9	1.60127	41.5	3.61864	45.4	2.78005	48.6	1.83508	56.8	1.90554	57.7	1.6533	63.6	2.17465
MENA	DZA	Algeria	2012	76.4	0.458311	9.2	0.948484	70.8	1.45062	74.4	1.27452	73.4	1.37872	77.5	1.04188	74.5	1.27127	78.5	1.05699	78.2	1.40411	81.1	1.38219	78.2	1.52433	82.6	1.27575
ESA	AGO	Angola	2015	45.5	1.3346	59.2	1.04775	22.5	1.87882	23.2	1.98308	26.4	1.44444	34	2.03117	39.5	1.81512	47.6	1.50808	54.1	2.1351	61.6	2.50083	66.8	2.35729	74.2	1.93001
EECA	ARM	Armenia	2015	73.5	1.53197	14.4	2.47885	61.8	4.21838	70.6	2.30542	72.4	NE	72.3	1.71403	66.7	6.20335	78.8	2.59215	74.2	2.94646	71.5	2.06821	84.1	NE	NA	NA
SA	BGD	Bangladesh	2014	65.1	0.997097	21.4	2.64541	58.2	2.76753	55.1	2.16837	63.3	2.43739	62.6	1.55736	62.5	2.02652	64.7	1.74533	66.8	2.36724	68.9	2.01501	71.8	1.90231	81.8	1.73364
LAC	BLZ	Belize	2015	77.3	1.3403	10.1	2.61829	70.1	2.71536	72.2	3.85308	80.2	2.18443	73.3	3.449	78.1	3.24071	81.4	2.22534	83.1	3.17907	72	5.01104	80.2	2.63693	82	6.04223
WCA	BEN	Benin	2014	48.1	0.679348	26.6	1.69425	32.8	2.16884	40.7	1.48635	42.6	1.65681	47.5	2.14461	48.1	1.6782	50.5	2.04237	52.8	2.10658	53	1.35792	57.2	1.50202	61.5	1.36485
EECA	BIH	Bosnia & Herzeg	2011	67.5	1.15726	13.2	1.16131	58.5	2.31612	58.5	2.08185	66.7	2.28161	66	2.27226	68.2	3.78057	66.9	2.40518	65	3.58864	73.5	2.75282	68	3.61977	77.7	3.25115
WCA	BFA	Burkina Faso	2010	54.6	0.828187	31.5	2.38819	40.2	2.03421	44.5	1.79508	48.5	2.3827	46.6	1.8681	50.8	1.80955	54.9	1.41811	58.3	1.80364	61	1.40542	67.7	1.67928	70.3	2.08968
ESA	BDI	Burundi	2016	62.6	0.520644	5.2	1.66028	59.4	1.2995	62.4	1.42316	60.9	1.24339	62.4	0.963773	63.3	1.55376	61.7	0.981682	61.5	1.26439	62.6	1.08075	64.9	1.3233	67.5	1.19718
EAP	KHM	Cambodia	2014	69.4	0.766083	9.5	3.32313	62.2	2.3165	66.1	1.97975	65.8	1.9412	69.8	1.80307	70.8	1.70771	73.2	1.74918	73.1	1.62803	73.4	2.78838	70.2	1.93448	71.9	1.61904
WCA	CMR	Cameroon	2014	51.5	1.1888	46.4	3.82173	30.1	2.65041	32.6	1.99364	42.5	2.20741	51	1.79211	52.3	1.83086	61.8	1.7906	63.5	1.88434	63.8	1.79325	67.4	1.48795	71.7	2.29862
WCA	CAF	CAR	2010	35.3	1.35041	47.2	4.79149	20.2	1.56265	22.3	1.45501	20.3	1.33039	23.8	1.38352	26.7	1.53549	29.4	1.43332	34.7	1.88723	48.1	2.17706	54.3	2.18736	60.2	2.69089
WCA	TCD	Chad	2014	28	0.882608	25	8.19711	19.8	1.87432	20.3	1.68193	24	1.50437	24.6	1.63234	25	1.68838	24.6	1.59423	25.8	1.90088	26.2	1.37329	40.4	1.58264	49.3	1.24835
ESA	COM	Comoros	2012	51.7	1.32558	21.6	5.6238	36.2	2.74722	46.7	2.66834	50.7	4.81024	49.3	2.83748	49.1	1.75629	54.7	2.78033	58.4	3.94148	63.1	4.71165	56.3	3.75696	57	4.12599
WCA	COD	Congo DR	2013	47.1	0.803991	25.8	1.66238	35.3	1.57317	39.9	1.84114	40.7	1.52247	44	1.38372	41.6	1.51356	46.4	1.57932	51.2	1.62683	50.7	1.74414	55.5	1.57287	63.9	1.83663
WCA	COG	Congo Rep	2014	56.1	0.819298	32.1	4.23135	36	1.43648	46.2	1.30773	51.2	1.48421	54.9	1.58343	62.3	2.56161	61.2	2.34325	66.9	3.00521	63.6	2.70272	69.8	2.72998	64.5	3.29749
LAC	CRI	Costa Rica	2011	84.7	0.901547	2.6	3.32033	81	1.87645	85.6	2.46326	87.6	2.68123	82.3	1.76744	77.8	2.59385	81.5	4.1326	87.9	2.98112	85.3	2.14861	87.3	2.41321	75.6	5.00271
WCA	CIV	Côte dIvoire	2016	47.9	0.835029	35	2.02154	35.4	2.82846	40	2.68445	41.7	1.98477	41.2	1.93425	43.4	2.13526	52.4	2.14148	53	2.93965	65.5	1.84955	66.3	3.60877	60.7	4.40195
LAC	DOM	Dominican Rep	2014	78.4	0.340786	8	1.86008	71.7	0.921195	76.2	0.932779	77.9	1.18982	77.5	0.95256	79.7	1.12836	80.1	1.09655	78.7	1.30945	79	1.19509	82.9	1.46737	81.3	1.41074
MENA	EGY	Egypt	2014	78.4	0.412072	8.6	1.82799	73.3	1.55035	74.6	0.967044	75.9	0.904601	78	0.887481	79.9	0.804238	81.3	0.740022	80.8	0.694495	79.8	0.834181	80.3	1.07246	80.5	1.12368
LAC	SLV	El Salvador	2014	86.6	0.520766	5	1.13405	82.4	1.6706	85.6	0.955868	86.8	1.30053	86.3	1.1246	89.4	0.944691	85.7	1.29887	85.5	1.6928	88.4	1.77655	88.6	1.57034	89.6	1.21988
ESA	SWZ	Eswatini	2014	83.3	0.967226	4.5	1.26798	79.3	1.39774	81.3	1.65781	84.4	1.95683	83.4	1.9626	84.4	2.05482	85.5	2.03145	79.3	2.57629	81.4	3.06661	86.2	3.78059	89.6	3.07633
ESA	ETH	Ethiopia	2016	45.1	1.24639	37.5	4.59558	28.1	2.28383	36.5	2.35336	38.1	2.68084	42.6	2.70978	44	2.37712	45.7	2.38609	50	1.67504	49.5	2.6554	61.8	2.76416	77.1	2.40133
WCA	GAB	Gabon	2012	58.1	0.785018	19.7	6.77947	42.2	2.09125	50.5	1.53676	57.5	2.35457	55.1	2.07725	58.4	2.4607	55.8	2.78612	67	3.79446	68.3	2.35248	63.3	2.68282	60.7	2.50432
WCA	GMB	Gambia	2013	61.5	0.745664	12.1	2.02829	58.4	1.72464	58.7	1.54733	58.3	1.2381	57.2	1.60109	60.2	1.56973	60.3	1.77717	66.1	2.69077	62.3	1.96773	69.4	2.99808	66.9	2.26476
WCA	GHA	Ghana	2014	65.3	0.944433	12.8	1.50329	59.2	2.34763	62.1	1.78388	60.7	2.84447	67.4	1.91768	68.6	2.5519	66.8	2.56337	66.9	3.25203	71.8	3.24784	68.4	4.04484	71	4.08196
LAC	GTM	Guatemala	2014	68.8	0.556291	27.1	0.444325	56.2	1.03967	61	1.08696	66	1.27618	66.5	1.21755	70.5	1.20258	73.2	1.2084	76.2	1.32373	77.8	1.53476	78.6	1.56271	82.6	1.41232
WCA	GNB	Guinea-Bissau	2014	52.3	0.970049	27.3	2.12852	42.5	2.53094	44.1	2.43874	43.5	2.44245	47.1	2.80651	48.3	2.54999	51.4	2.57087	60	2.40123	61	1.9957	61.7	3.57238	66.1	4.19587
LAC	GUY	Guyana	2014	73.7	0.864357	4.8	3.79942	68.6	2.29238	73.8	2.59526	74.1	1.61319	71	4.22523	73.4	3.51972	69.4	2.5153	NA	NA	77.5	3.19251	72.9	3.17134	NA	NA
LAC	HTI	Haiti	2016	49.8	0.969401	34	0.529958	36.4	1.9792	39.6	1.83826	41.7	1.85781	46.7	2.04776	47.9	2.36784	56.7	1.73432	56.3	2.21132	59.9	2.57388	62.9	1.92551	67.7	2.7496
LAC	HND	Honduras	2011	79.7	0.387774	11.2	1.67937	72.4	1.05724	77.6	0.848778	78.1	0.943589	79.9	1.09408	81.3	1.31498	81.4	1.02446	81.9	1.3117	83.3	1.1891	83.2	1.37374	82.9	1.5344
SA	IND	India	2015	71.4	0.121729	25.5	2.27994	56.8	0.418113	62.9	0.41295	66.9	0.390927	70.6	0.451995	73.7	0.381447	75.4	0.406173	77.5	0.44733	78.5	0.430916	79.7	0.465706	82.5	0.454028
EAP	IDN	Indonesia	2012	75.2	0.485493	17.6	7.39544	58	1.22062	66.8	1.19608	73.9	1.3472	76.6	1.02461	77.4	1.22984	79.7	1.08734	79.5	1.16346	81.7	0.973203	79.1	1.31365	78.6	1.61625
MENA	IRQ	Iraq	2018	62.4	0.604608	12.9	1.93484	56.1	1.19433	59.1	1.5458	61.4	1.3685	62.3	1.79315	60.3	1.45683	65.6	1.59367	62.2	1.48328	71.5	1.95971	66.3	1.90596	65.9	2.92595
MENA	JOR	Jordan	2017	73	0.655161	11.5	3.61545	69.7	1.46116	69.5	1.71075	72.1	1.66072	73.2	1.39856	75.8	1.72636	71.6	2.19445	70	2.5148	75	2.59097	78.5	3.15654	83.6	2.94039
ESA	KEN	Kenya	2014	70.4	0.501906	27.8	2.6742	52.1	1.12869	63.8	1.06872	66.5	1.22538	70.8	1.1445	71.7	1.31788	71.9	1.29676	76.7	1.11168	78	1.28509	80.2	1.24412	80.6	1.41966
EECA	XKX	Kosovo	2013	66.2	0.889879	16.9	3.79157	56.5	1.70381	60.6	1.94089	62.7	2.61145	66.9	2.42518	70.7	3.14004	72.9	2.13924	70	2.23811	73.2	2.63474	69.7	1.65239	76.5	3.02055
EECA	KGZ	Kyrgyzstan	2014	76.8	0.923204	8.1	2.92704	76.1	3.99219	73.9	3.58139	75.2	2.23221	78.4	1.94896	75.7	1.70778	72.9	2.74303	76.8	2.67788	NA	NA	81.3	3.53034	87.3	2.66988
EAP	LAO	Lao PDR	2017	64.1	0.917968	36.5	3.61598	45.1	1.72151	52.2	2.02005	57	1.53233	64.7	1.97704	67.2	1.7033	68.2	2.07188	75.2	3.29195	76.7	2.82443	78.8	3.01451	78.4	2.36455
ESA	LSO	Lesotho	2014	75.3	0.920136	11.3	1.00567	69.8	1.86607	71.5	2.16876	68.2	3.49637	76.7	2.15251	77.1	2.67941	76	2.37994	76.5	3.34001	78	3.01493	79.3	3.74059	83.2	3.05651
WCA	LBR	Liberia	2013	60.3	1.01607	16.7	4.84876	46	1.62512	54.3	1.98509	58.3	1.8335	60.3	1.88784	58.3	2.00415	70.1	1.89662	61.5	2.37781	68.7	2.52187	61.2	2.58398	69	2.23033
EECA	MKD	Macedonia	2011	72.4	1.20528	5.5	6.41717	64	3.16369	76.7	1.73814	59.3	2.31898	73.6	2.01284	76	2.53803	71.4	3.05207	77.1	2.943	76.8	3.57111	74.5	2.5994	70.4	4.70584
ESA	MWI	Malawi	2015	77	0.42208	4.7	0.462513	73.9	1.07838	75.9	1.23623	77.4	0.904354	75.9	1.12563	76.7	0.959356	76.4	0.949956	78	0.98103	79.2	1.20904	76.6	1.39086	80.8	1.09045
SA	MDV	Maldives	2016	71.8	2.0677	5	3.99137	72.8	2.09488	73.1	2.34782	73.3	1.83249	64.8	3.74388	74.1	1.50141	72.6	2.07442	71.3	2.14744	77.3	2.23333	71.8	NE	73.6	NE
WCA	MLI	Mali	2015	39.6	0.743914	41.4	3.54884	16.1	1.47621	26.2	1.78674	27.8	1.52675	36	1.69609	35.2	1.66115	37.7	2.26427	42.8	1.47407	47	1.20886	57.7	0.999611	63.3	1.80423
WCA	MRT	Mauritania	2015	49.4	1.13929	45	1.43343	30.3	2.33612	34.2	1.63267	34.6	1.83143	45.2	1.91302	47.6	1.16464	55.3	1.91546	60	2.15122	61.1	2.13713	66.2	2.36821	69.7	2.43791
LAC	MEX	Mexico	2015	81.3	0.877586	10.6	2.61956	77.6	2.62546	81.3	1.61998	79.3	2.30834	77.9	2.30722	79.9	2.12119	82.2	2.31596	85.3	1.44727	84.3	3.35189	85.3	2.38916	86.8	3.49108
EECA	MDA	Moldova	2012	79.8	1.11237	-0.8	2.9167	64.7	1.75598	81.5	2.95015	81.5	3.49864	84.1	3.68582	79.3	3.01028	77.2	5.01737	82.1	2.63494	85.1	5.33314	78.7	2.61995	77.2	2.0787
EAP	MNG	Mongolia	2013	80.6	0.570192	4.6	1.86027	80	1.93793	74.9	1.94011	79.1	1.50697	80.6	1.59587	83.6	1.55692	81.9	1.92858	80.9	1.68265	83.1	1.56014	81.4	1.85763	81.1	1.53588
EECA	MNE	Montenegro	2013	68.5	2.28583	13.7	8.55615	47.4	4.09275	NA	NA	62.1	5.04106	76.4	5.39049	71.7	NE	79.4	6.13839	60.9	4.67033	84.1	NE	70.9	1.42518	66.7	4.96779
ESA	MOZ	Mozambique	2015	61.2	1.35625	34.8	3.29549	46.2	2.84141	51	2.61377	52.8	3.00726	50.5	2.73353	58	2.55725	60.9	2.78874	68.1	2.20333	74	1.92186	73.9	1.54219	75.5	1.84773
EAP	MMR	Myanmar	2015	67.5	1.28843	33.2	2.23602	52.5	2.83656	61.5	2.41648	62	2.6104	63.1	2.22424	62.5	2.77027	73.2	3.00312	73	1.83887	78.5	2.59971	82.6	2.94384	85	2.90553
ESA	NAM	Namibia	2013	77	0.720171	12	2.14976	68	2.13619	74.6	1.85566	76.1	1.67462	76.9	1.50685	77.2	2.14383	78.4	2.64149	77.3	1.8289	81.1	1.80305	75.9	2.59161	85.7	2.37191
SA	NPL	Nepal	2016	64.7	0.957827	10.8	1.03407	59.9	2.00643	60.5	2.36518	59.4	2.20499	65.2	2.43733	63.2	2.4533	66.4	2.43676	65.2	2.48594	72.9	2.77454	60.9	2.31725	70.3	4.91612
WCA	NER	Niger	2012	45.4	0.983262	33.9	5.80864	29.9	2.27207	33.5	2.68364	41	2.00814	39.5	2.49039	38.1	2.02876	44.2	1.7054	40.9	2.05668	50.2	1.60161	57.6	1.90658	69.7	1.70293
WCA	NGA	Nigeria	2016	35.9	0.742952	53.7	0.715653	14	1.21026	18.5	1.11387	24.1	1.09962	28	1.2978	33.7	1.21548	39.5	1.65938	45.7	1.459	52.6	1.54632	58.8	1.1908	63.3	1.60442
SA	PAK	Pakistan	2017	61.7	0.883644	34.3	1.62488	46.9	2.2547	46	2.28976	56	2.14067	55.8	1.97961	63.5	1.61707	63.4	1.35159	67.9	1.58636	72.1	1.31045	71.4	1.27862	77.3	1.20956
MENA	PSE	Palestine	2014	79.2	0.332046	3.3	0.284967	77.5	1.16901	78.5	1.04362	76.7	1.13329	79.4	1.16613	78.5	1.34928	80.6	1.02491	80	0.941285	79.8	1.29872	80.4	1.24038	79.6	1.10174
LAC	PAN	Panama	2013	79	1.04577	21.2	9.66121	61	1.91271	75.8	2.60766	82.7	2.24844	85.1	1.9785	79.6	2.53968	81.7	2.29427	86.8	2.09492	90.6	1.62617	87.9	3.66796	85.3	1.65447
LAC	PRY	Paraguay	2016	81.5	0.564895	4.3	1.49099	76.5	1.68771	79.5	1.27376	81.8	2.57414	83.6	1.34119	85.1	1.31206	80.7	2.32	83.6	1.63571	81.4	1.29764	82.5	2.38075	83	1.49295
LAC	PER	Peru	2016	74.3	0.409938	17.9	2.89394	62.4	NE	68.8	NE	74.6	NE	73.7	NE	75.2	NE	75.1	NE	78.5	NE	79.2	NE	80.1	NE	80.9	NE
EAP	PHL	Philippines	2017	70.2	0.892032	13.9	3.85542	59.8	2.80277	66.5	1.90301	71.4	1.9413	70.2	2.07763	72.9	2.10938	76.3	1.80445	72.7	2.91409	73.9	3.01709	71.2	3.29162	79.1	2.08151
ESA	RWA	Rwanda	2014	67.7	0.520139	8.1	1.46225	60.5	1.41996	67.1	1.36043	65.6	1.42726	68.1	1.42215	70	1.58511	68.8	1.68375	67.8	1.42267	69	1.52709	70.1	1.6527	72.9	1.25568
WCA	STP	S Tome & Prin	2014	73.6	0.882572	7.9	3.02149	65.8	2.24452	71.7	2.67967	71.9	2.32847	73.2	2.44511	71.5	1.92876	78.6	2.15686	77.4	2.17244	73.1	3.6678	73.2	6.2143	78.4	2.87431
WCA	SEN	Senegal	2017	61.9	0.9175	34.5	0.590244	44.2	1.66692	51.4	1.47792	55.4	1.39522	57.2	1.55802	62.3	1.43201	71.2	1.35559	67.3	1.54967	72.4	2.36383	73.6	1.96238	77.9	2.07183
WCA	SLE	Sierra Leone	2017	71	0.69798	14.1	1.62826	64.5	1.47138	68	1.25885	68.4	1.70809	67.7	1.86207	69.3	1.21047	71.7	2.28358	73.8	1.54485	76.8	1.85904	74.4	2.4945	79.9	2.08997
ESA	ZAF	South Africa	2016	75.2	1.14883	10.5	3.92131	73.3	3.26238	76	2.1736	70.7	4.56532	67.3	2.64854	75.6	2.81068	75.4	2.83344	81.6	2.34618	76	3.02703	81.9	2.59929	81.2	4.23162
ESA	SSD	South Sudan	2010	22.3	0.652691	29.1	3.37827	13.1	1.46969	11.8	1.34552	14.4	1.57975	18.2	1.39006	18.3	1.22274	19.2	1.30222	21.5	1.28584	26	1.34411	31.5	1.59755	41.6	2.04103
MENA	SDN	Sudan	2014	52.3	0.898679	43.5	1.82983	31.8	2.01122	34.5	2.45584	40.4	1.55244	46.9	1.76387	52.5	1.36652	56.5	1.51382	60.7	1.06239	61.9	1.40294	66.7	1.7063	71.9	1.51463
EECA	TJK	Tajikistan	2017	70.9	1.15932	13.5	3.37935	62.7	3.11787	69.4	1.74855	69.7	2.27147	70.2	2.44506	71.9	2.47021	64.1	1.13962	76.8	2.20986	77.3	1.00555	74	3.40456	75.9	1.65287
ESA	TZA	Tanzania	2015	62.3	0.85125	28.8	1.15895	47.6	1.80919	56.5	2.81558	56.7	2.51852	57.1	2.33933	63.2	1.79942	65	2.3146	68.4	1.30247	74.3	2.04398	72.4	2.28453	73.8	1.58875
EAP	THA	Thailand	2015	88.7	1.01218	-0.8	4.84567	88.9	2.63423	85.7	2.57299	87.1	3.28786	89.3	1.26593	87.4	1.6753	91.1	1.69603	92.5	1.52491	92.5	2.22842	86.4	4.37746	91.9	2.51299
EAP	TLS	Timor-Leste	2016	63	1.11724	28.4	2.53145	47.9	3.26889	53.1	3.0635	53	3.16207	58.2	2.65064	57.3	2.79327	60.9	3.20827	67.4	2.42136	66.2	2.39024	73.6	1.59183	75.5	1.34101
WCA	TGO	Togo	2013	52.1	1.0672	24.5	5.45953	47.1	1.57606	44.9	2.4652	45.3	3.87038	42.8	2.12596	52	2.38262	52.9	2.29535	56.4	2.50806	58.7	2.78498	63.1	2.40104	72	1.56746
MENA	TUN	Tunisia	2011	81.2	0.73272	6.6	1.36645	73.3	1.62202	81.9	1.8593	81.7	1.77276	82.6	2.28816	82.7	2.0272	80.3	3.14772	82	2.59404	83.7	2.25771	84.9	2.26624	82.3	2.56167
EECA	TKM	Turkmenistan	2015	80.3	1.81794	-4.6	0.832491	NA	NA	83.1	2.1476	87.1	3.3374	76.1	4.78714	84.5	4.97204	NA	NA	76.2	NE	77.8	2.08497	84.7	2.25409	74.6	4.83761
ESA	UGA	Uganda	2016	65.1	0.503537	15.5	0.675604	58.8	1.09741	59.2	1.06975	61.8	1.22996	62.9	1.24626	64	1.29231	65.3	1.43668	67.6	1.12192	69.9	1.71031	71.6	1.14577	72.1	1.55256
EECA	UKR	Ukraine	2012	79.4	0.973675	1.5	3.3236	75.4	3.75474	74.3	3.46037	78.9	2.49135	83.1	3.24553	80.8	2.77852	82.6	2.56994	79.1	2.70766	80.1	2.72808	83.7	2.88488	74.2	3.45127
EAP	VNM	Vietnam	2013	78.7	0.92023	13.8	6.7397	62.2	3.34317	78.8	2.22183	81.1	2.00154	79.5	1.47263	83.1	2.7088	81	2.98826	82.8	2.69566	84.3	2.47775	82.9	3.01788	79.4	2.31134
MENA	YEM	Yemen	2013	42.1	0.694033	41.5	1.01996	23.7	1.30235	26.6	1.23221	31.6	1.46419	34.7	1.02322	39.2	1.07865	43.8	0.957746	47.1	1.14649	52.5	1.41735	57.4	1.73339	63.9	1.52032
ESA	ZMB	Zambia	2013	69.5	0.721399	25.3	2.17357	61.1	1.32591	60.8	1.4589	64.1	1.79945	65.1	1.62211	69.8	1.30807	66.7	1.50745	75.9	1.23928	75.8	2.01236	80.2	1.46635	82.6	1.53849
ESA	ZWE	Zimbabwe	2015	73.1	1.05193	19.3	1.64333	66.7	2.18983	65.9	2.61649	68.3	2.26696	69.7	2.52845	77.2	2.76951	74.2	2.29693	75	1.94399	80.9	1.72735	79.2	1.60426	83.2	1.64587
NOTE: D1, D2, up to D10 represent each of the 10 wealth deciles
NOTE: NE = not estimable through boostrap strategy used to calculate standard errors; NA = not available due to missing information in some indicator to calculate the CCI in this decile
Key to UNICEF regions: EAP = East Asia and the Pacific; EECA = Eastern Europe & Central Asia; ESA = Eastern and Southern Africa; LAC = Latin America & Caribbean; MENA = Middle East & North Africa; SA = South Asia; WCA = West and Central Africa

## Sheet: Table S3
Table S2. CCI estimate, predicted income and residual value from multilevel regression for 80 countries. DHS & MICS, 2010-2017.
				Q1 (poorest)			Q2			Q3			Q4			Q5 (richest)
UNICEF region	ISO code	Country name	Year	CCI 1	Income 1	Residual 1	CCI 2	Income 2	Residual 2	CCI 3	Income 3	Residual 3	CCI 4	Income 4	Residual 4	CCI 5	Income 5	Residual 5
SA	AFG	Afghanistan	2015	39.2248	5131.85	-21.2862	43.4316	7986.72	-20.3678	43.3274	10664.9	-22.622	52.7713	14233.5	-15.324	60.575	23755.8	-11.3285
MENA	DZA	Algeria	2012	72.5327	8894.07	7.9333	75.7739	14407.6	7.58813	76.3859	19489.4	5.95406	79.4244	26210.2	6.78977	79.9347	45016.1	3.27892
ESA	AGO	Angola	2015	22.5203	3552.46	-35.256	32.2149	7243.93	-30.8587	46.7792	11494	-19.7268	60.8381	18555.5	-9.22861	71.107	43640.5	-5.31811
EECA	ARM	Armenia	2015	66.9249	7237.14	3.85821	73.0987	12621.3	5.89708	73.919	18146.3	4.018	74.4504	26053.5	1.86044	80.6584	49489.4	3.2982
SA	BGD	Bangladesh	2014	56.8269	3463.84	-0.761494	62.9865	5711.15	1.68036	64.0228	7954.97	0.253059	67.9273	11081.4	1.69315	75.8773	19630	5.39198
LAC	BLZ	Belize	2015	71.2125	4011.45	12.5329	77.0673	8381.87	12.9089	79.8055	13739.3	11.9728	77.5533	22563.1	6.03265	81.0232	55224.4	2.84786
WCA	BEN	Benin	2014	36.2747	1568.56	-15.4238	44.1065	3168.06	-12.8184	49.0408	5025.12	-11.3138	52.1265	7988.32	-11.6744	59.2106	18450.2	-10.8138
EECA	BIH	Bosnia and Herzegovina	2011	61.7122	8371.03	-2.43657	65.978	15247.5	-2.629	65.6884	22516.1	-5.81675	69.5458	33381.3	-4.88686	73.1665	66763.6	-6.41958
WCA	BFA	Burkina Faso	2010	41.9303	1474.12	-9.30652	47.2428	2678.77	-8.43475	53.5578	3947.51	-5.00239	58.4704	5815.13	-2.96981	68.3091	11681.5	1.68278
ESA	BDI	Burundi	2016	60.8864	837.203	13.8557	62.2291	1455.84	11.085	62.4582	2070.39	8.69596	62.2303	2980.18	5.75997	66.0419	5510.5	5.00168
EAP	KHM	Cambodia	2014	64.0528	3989.94	5.41311	68.1725	6636.24	5.75029	72.1249	9227.13	7.25214	72.9994	12785.5	5.70175	71.1442	23236.3	-0.594971
WCA	CMR	Cameroon	2014	30.2893	2445.9	-24.7121	44.2842	4757.27	-15.6633	55.7234	7207.36	-7.31268	62.9483	11162.6	-3.34018	69.0109	24639.5	-3.16425
WCA	CAF	CAR	2010	21.1743	684.386	-24.3579	23.0767	1472.54	-28.1521	30.4512	2450.61	-24.5645	44.5714	4053.29	-14.1854	59.2336	10801.2	-6.81023
WCA	TCD	Chad	2014	20.8696	2194.89	-33.3268	24.7933	4083.95	-34.0195	25.0519	6077.49	-36.7165	26.1907	9160.28	-38.6279	45.3035	18870.8	-24.8885
ESA	COM	Comoros	2012	41.3425	2089.32	-12.4874	48.3769	4623.97	-11.3592	54.2597	7985.04	-9.53815	60.8449	13642.5	-6.93513	56.8696	36069.2	-18.1388
WCA	COD	Congo DR	2013	37.8577	709.973	-7.94745	42.3232	1360.25	-8.31596	45.6295	2070.87	-8.1344	52.021	3171.09	-4.91089	59.1159	6614.07	-3.28145
WCA	COG	Congo Rep	2014	41.4337	2096.42	-12.4214	53.2512	4164.02	-5.70594	62.4294	6671.15	-0.031826	64.1744	10903.2	-1.93928	68.614	25743.2	-3.88687
LAC	CRI	Costa Rica	2011	81.3585	7396.55	18.1298	88.2481	14584.3	19.9718	80.3864	22866.5	8.76648	86.0154	36144	10.9916	85.108	84093.3	3.80621
WCA	CIV	Cote dIvoire	2016	37.1825	2831.21	-18.9065	41.2543	5233.72	-19.4027	47.623	7788.89	-15.9899	58.6005	11711.2	-8.04473	64.2224	24042.2	-7.77029
LAC	DOM	Dominican Rep	2014	74.2854	7452.19	11.001	78.1609	14376.5	9.9912	80.4863	22358.5	9.0334	78.253	34226	3.63461	82.2151	73587.9	1.90544
MENA	EGY	Egypt	2014	73.8641	8415.93	9.67548	76.0409	15853.4	7.14426	80.3067	24378.7	8.21063	80.6299	37689.8	5.2947	80.1836	84126.6	-1.12112
LAC	SLV	El Salvador	2014	84.1047	6814.32	21.4856	86.5033	12381	19.4447	87.5036	17974.4	17.6734	86.5135	26487.7	13.8007	89.0568	52611.8	11.2418
ESA	SWZ	Eswatini	2014	80.4991	2796.54	24.5016	83.305	6704.21	20.807	83.6878	12394.3	16.6212	82.9449	22967.6	11.2921	85.153	70329.6	5.18008
ESA	ETH	Ethiopia	2016	31.7783	1800.74	-20.9465	40.0192	2973.02	-16.4332	44.1865	4110.91	-14.6752	49.6363	5718.01	-11.6787	65.3359	10178.7	-0.26651
WCA	GAB	Gabon	2012	47.2761	5686.17	-13.9974	56.9156	10337.9	-8.80228	57.4518	15138.4	-11.1017	67.9312	22201.4	-3.46925	61.6031	44803	-15.0175
WCA	GMB	Gambia	2013	57.9682	2651.25	2.36739	58.1918	4984.59	-2.10262	59.3968	7572.48	-4.0066	64.1796	11459	-2.30371	67.0995	24345.2	-4.98628
WCA	GHA	Ghana	2014	60.6917	2481.73	5.58216	61.1424	4616.66	1.41801	68.0408	6916.62	5.3109	68.5407	10406.2	2.77388	69.7965	21964.8	-1.5243
LAC	GTM	Guatemala	2014	58.6106	7503.65	-4.72498	64.0948	14463.5	-4.11973	70.6111	21911.8	-0.691696	75.8795	33368.9	1.44965	80.046	72288.3	-0.131248
WCA	GNB	Guinea-Bissau	2014	43.3344	2065.42	-10.41	46.5867	4026.73	-12.1212	49.5581	6254.88	-12.4242	60.2374	9695.94	-5.00381	64.1631	21089.3	-6.85535
LAC	GUY	Guyana	2014	70.5805	4504.3	11.0393	73.2571	9193.53	8.41147	71.6388	14793	3.25682	78.5305	23773.8	6.62131	72.746	57241	-5.696
LAC	HTI	Haiti	2016	37.9275	1091.16	-11.0729	43.8381	2409.22	-11.051	51.6343	4117.62	-7.2396	58.3138	7018.28	-4.52455	65.3133	19187.4	-5.00239
LAC	HND	Honduras	2011	74.1055	2551.3	18.7904	78.8126	5368.37	17.9667	81.3448	8849.21	16.7829	82.1525	14785.2	13.7744	83.5904	37739.1	8.24553
SA	IND	India	2015	59.8948	3209.13	2.87421	68.8024	6540.22	6.4885	74.4172	10608.5	8.50726	77.9754	17028.4	8.54711	80.9793	41503	4.92764
EAP	IDN	Indonesia	2012	62.988	4429.29	3.57168	76.3496	9106.52	11.5747	78.5872	14475.1	10.3668	80.7333	22908.5	9.09977	78.4173	52581.3	0.606606
MENA	IRQ	Iraq	2018	57.7737	24012.8	-14.2099	61.4614	37714.1	-13.8786	62.6398	50480.5	-14.8677	63.784	67389.6	-15.8715	69.4952	111545	-13.9069
MENA	JOR	Jordan	2017	69.6037	10706.6	3.62534	72.4634	18045.4	2.60387	73.9841	25157.8	1.65417	72.6088	35404	-2.26125	80.9995	64192.1	1.70537
ESA	KEN	Kenya	2014	56.4154	2044.01	2.74851	67.2351	3965.5	8.64113	71.4055	6239.75	9.44131	76.1611	9517.23	11.0582	79.9975	21614.2	8.79637
EECA	XKX	Kosovo	2013	58.5799	15979.3	-10.3756	64.5905	25101.1	-7.72262	71.6484	33720.1	-2.85935	72.1704	45277	-4.52833	71.7546	76591	-8.85243
EECA	KGZ	Kyrgyzstan	2014	75.7645	4776.02	15.7878	75.3057	7880.28	11.606	76.1863	10852.7	10.1072	77.7914	15198.6	9.20832	82.6673	26756.8	9.87924
EAP	LAO	Lao PDR	2017	48.9168	6505.22	-13.3572	59.1804	11077.8	-7.05133	66.7649	15662.8	-2.04179	77.0793	22267	5.65688	77.1563	40820.1	1.22797
ESA	LSO	Lesotho	2014	70.5003	1201.6	20.7832	71.9537	2628.15	16.418	77.4541	4440.04	18.0198	76.0517	7548.18	12.6721	79.7667	20423.7	8.98674
WCA	LBR	Liberia	2013	50.6239	2634.16	-4.92878	59.3586	4466.36	-0.119671	63.9047	6296.29	1.87347	65.0268	8923.99	0.402367	64.5783	16267.3	-4.50998
EECA	MKD	Macedonia	2011	70.4986	10988.6	4.32697	64.4842	18226.8	-5.44971	74.7754	25544.3	2.33219	77.5153	35931.7	2.53525	69.4702	65305	-9.95168
ESA	MWI	Malawi	2015	75.0754	1020.95	26.5696	76.3598	1945.31	23.0609	76.7016	2966.22	20.2662	78.5795	4492.02	19.0586	78.6486	9411.21	13.629
SA	MDV	Maldives	2016	72.5377	NA	NA	66.4304	NA	NA	73.7196	NA	NA	72.1905	NA	NA	74.6402	NA	NA
WCA	MLI	Mali	2015	22.8899	3993.15	-35.7557	33.0038	6976.48	-29.7901	36.7399	9966.48	-28.7059	44.4532	14379.2	-23.7178	59.6159	27355.5	-13.3367
WCA	MRT	Mauritania	2015	31.2929	4312.6	-27.925	39.3918	7156.51	-23.5916	50.5803	9946.07	-14.8503	60.7679	13973.7	-7.19046	67.1694	25264.3	-5.19195
LAC	MEX	Mexico	2015	79.3524	9660.38	14.1386	78.8464	18781.5	8.68964	78.6105	29101.8	5.19782	85.4424	45790	8.65983	86.6747	103898	3.80057
EECA	MDA	Moldova	2012	79.1872	3517.83	21.4838	81.2986	5914.75	19.7321	79.4693	8246.23	15.4322	82.4216	11703.1	15.7816	77.8542	21729.5	6.61346
EAP	MNG	Mongolia	2013	77.6603	7588.2	14.2415	79.8041	12524.8	12.6596	82.8539	17305.8	13.3056	81.8051	23912	9.85278	81.2898	41980.6	5.15302
EECA	MNE	Montenegro	2013	54.9756	15590.4	-13.7967	69.4723	24950.5	-2.79611	75.8372	33776.9	1.31697	64.8683	45654	-11.8922	71.0382	77561.2	-9.66249
ESA	MOZ	Mozambique	2015	49.2838	739.96	3.17109	52.4057	1473.78	1.17064	61.0841	2330.32	6.4426	72.9121	3727.65	14.778	74.4702	8531.91	10.1798
EAP	MMR	Myanmar	2015	56.8156	3657.76	-1.17781	62.6684	6042.74	0.942711	68.2224	8459.91	3.99506	76.5703	11848.2	9.83867	83.4827	21059.3	12.4749
ESA	NAM	Namibia	2013	70.301	2796.86	14.3027	76.4192	7129.75	13.4637	77.8782	13156	10.3681	78.8143	24580.9	6.65687	81.137	81211.3	0.0944672
SA	NPL	Nepal	2016	60.9148	2717.81	5.1297	62.2011	4635.99	2.44563	64.7027	6621.95	2.2965	68.3271	9490.23	3.24532	68.6709	18012.1	-1.17484
WCA	NER	Niger	2012	32.2216	1170.28	-17.2992	40.3905	2000.62	-13.1168	41.1733	2809.86	-14.8595	46.9339	3957.05	-11.6443	63.4424	7242.25	0.370434
WCA	NGA	Nigeria	2016	15.4158	6287.21	-46.6047	24.942	11719.8	-41.7086	35.3876	17774.9	-34.3597	47.5966	27113.8	-25.2899	60.2623	56205.7	-18.044
SA	PAK	Pakistan	2017	46.4447	9516.63	-18.6577	55.791	15904.7	-13.1297	63.2699	22095.6	-8.09501	69.8632	30988.5	-4.01643	74.3571	55880.9	-3.90614
MENA	PSE	Palestine	2014	77.7675	7548.46	14.3877	78.1315	12774.2	10.8404	79.7793	18054.4	9.91605	79.7733	25516.7	7.3381	80.2935	47076.8	3.30492
LAC	PAN	Panama	2013	65.2322	7806.4	1.60253	83.7692	15993.3	14.8072	80.9695	25311.8	8.5942	88.9781	40627.7	13.0849	83.8103	95380.5	1.57212
LAC	PRY	Paraguay	2016	78.8813	6474.09	16.643	81.4904	12718.7	14.2317	83.2727	19757.5	12.7393	82.3356	31111.6	8.42648	82.7915	71669.7	2.67821
LAC	PER	Peru	2016	65.3109	6831.5	2.67305	74.1232	13494.7	6.4242	75.1194	21132.8	4.0857	78.9591	33112.3	4.58657	80.7929	74035.4	0.438095
EAP	PHL	Philippines	2017	62.9433	6744.67	0.400524	70.7808	12195.6	3.8343	74.0029	18333.5	4.0256	74.5231	27325.2	1.57878	75.05	53662.4	-2.91202
ESA	RWA	Rwanda	2014	63.8054	1141.65	14.4688	67.8533	2286.16	13.3541	68.728	3659.3	10.7315	68.9192	5895.17	7.37733	71.3597	13820.8	3.48318
WCA	STP	S Tome & Principe	2014	68.4366	NA	NA	72.7058	NA	NA	76.725	NA	NA	75.4509	NA	NA	74.9544	NA	NA
WCA	SEN	Senegal	2017	47.4681	5673.98	-13.7895	55.5624	10201.6	-10.0567	64.1286	14909.6	-4.31175	69.4954	21753.1	-1.75338	75.65	42803.6	-0.631081
WCA	SLE	Sierra Leone	2017	66.748	1919.17	13.5496	67.5783	3410.54	10.1052	70.5253	5045.88	10.1399	74.373	7342.06	11.1993	77.4403	14269.2	9.32634
ESA	ZAF	South Africa	2016	74.0938	2563.54	18.7432	69.4903	6587.1	7.1233	75.7903	12350.1	8.75019	78.902	23327.3	7.13374	79.9419	79371.2	-0.930229
ESA	SSD	South Sudan	2010	12.4656	1726.37	-39.9456	17.0461	3519.09	-40.66	18.5523	5542.88	-42.5314	25.1166	8767.2	-39.376	37.5767	20708.2	-33.3062
MENA	SDN	Sudan	2014	33.073	5932.01	-28.5152	43.8904	10107.9	-21.6602	55.0505	14358	-13.1096	61.4026	20314.2	-9.33736	69.1563	38287.3	-6.29579
EECA	TJK	Tajikistan	2017	63.353	3400.08	5.90274	69.9693	6519.74	7.67877	71.477	10057	5.96398	75.3993	15831.8	6.51276	74.1609	35683.3	-0.767586
ESA	TZA	Tanzania	2015	50.0859	1850.21	-2.84042	56.9956	3544.88	-0.764732	62.9458	5460.12	1.97393	69.6143	8587.42	5.2757	72.945	18965.7	2.7157
EAP	THA	Thailand	2015	87.2433	7483.12	23.9281	87.5591	13348.2	19.9412	90.6709	19499.4	20.2352	91.7526	28442.5	18.5103	84.3198	56517.6	5.97237
EAP	TLS	Timor-Leste	2016	52.6262	6095.06	-9.16357	55.2753	9677.11	-9.95146	61.6046	13081.5	-5.86324	68.4931	17722.7	-1.23225	74.7575	29691.3	1.1958
WCA	TGO	Togo	2013	46.0365	1197.56	-3.65556	46.2452	2269.31	-8.19909	47.5978	3439.81	-9.93884	56.4059	5176.81	-4.16986	65.6667	10882.2	-0.432694
MENA	TUN	Tunisia	2011	78.0511	8358.66	13.9133	82.0357	14898.7	13.6008	80.9592	21583.7	9.76852	83.0212	31495.5	9.02092	84.1281	62328.9	5.05296
EECA	TKM	Turkmenistan	2015	81.499	3940.47	22.9521	81.4844	6667.49	19.0272	80.9733	9414.15	15.9513	78.2607	13317.5	10.6599	78.5571	24277.5	6.49197
ESA	UGA	Uganda	2016	59.0698	1658.98	6.95456	62.0402	3032.77	5.43984	64.9593	4515.7	5.39933	67.8538	6791.31	5.25985	71.6931	14492.4	3.46377
EECA	UKR	Ukraine	2012	76.4427	6667.37	13.9857	80.5229	9926.01	15.1073	81.5423	12823.8	14.2224	79.9939	16550.2	10.7774	78.2112	25731.3	5.71374
EAP	VNM	Vietnam	2013	68.7708	3948.85	10.2081	81.2152	6954.99	18.4442	82.1225	9928.51	16.705	82.9468	14333.1	14.7997	81.7185	27403.5	8.75295
MENA	YEM	Yemen	2013	26.1079	NA	NA	33.9024	NA	NA	42.001	NA	NA	49.8879	NA	NA	60.7259	NA	NA
ESA	ZMB	Zambia	2013	61.097	1422.38	10.1258	65.2987	3193.47	8.31448	67.8332	5501.54	6.8051	75.9494	9786.85	10.6388	81.2389	28880.9	7.88294
ESA	ZWE	Zimbabwe	2015	66.3625	1775.94	13.7408	68.2321	3504.9	10.5561	75.9774	5540.86	14.8964	76.3697	8783.21	11.8636	81.6635	19610.1	11.1858
NOTE: Absolute income was not calculated for Maldives, Sao Tome & Principe and Yemen because some of the data needed were not available.
Key to UNICEF regions: EAP = East Asia and the Pacific; EECA = Eastern Europe & Central Asia; ESA = Eastern and Southern Africa; LAC = Latin America & Caribbean; MENA = Middle East & North Africa; SA = South Asia; WCA = West and Central Africa

## Sheet: Figure S1
Figure S1. Box and whisker plot showing the distribution of the composite coverage index for the poorest and richest deciles (D1 and D10, respectively) for 83 countries. DHS & MICS, 2010-2017.

## Sheet: Planilha6
Country (or dependent territory)	2010	%	2015	%
Nepal	28952	1.34	31552	1.73
Switzerland	7770	0.85	8122	0.89
Afghanistan	29121	2.03	32565	2.26
Albania	2987	-0.25	3030	0.28
Algeria	35950	1.78	39543	1.92
American Samoa	56	-0.53	55	-0.41
Andorra	85	2.12	86	0.25
Angola	17043	2.9	19626	2.86
Anguilla	15	2.4	17	2.14
Antigua and Barbuda	87	1.31	93	1.28
Argentina	41344	1.08	43432	0.99
Armenia	3072	-0.08	3057	-0.1
Aruba	105	1.52	113	1.41
Australia	21516	1.24	22752	1.12
Austria	8448	0.32	8666	0.51
Azerbaijan	9302	1.06	9781	1.01
Bahamas	311	0.91	325	0.9
Bahrain	1181	5.2	1347	2.68
Bangladesh	156119	1.61	168958	1.59
Barbados	286	0.4	291	0.34
Belarus	9681	-0.26	9590	-0.19
Belgium	10866	0.75	11324	0.83
Belize	315	2.26	348	2.01
Benin	9057	3.09	10449	2.9
Bermuda	69	0.7	71	0.56
Bhutan	700	1.34	742	1.17
Bolivia	9948	1.86	10801	1.66
Bosnia & Herzeg	3885	-0.04	3868	-0.09
Botswana	2030	1.98	2183	1.47
Brazil	195835	1.03	204260	0.85
British Virgin Islands	30	2.76	34	2.45
Brunei	396	1.81	430	1.69
Bulgaria	7392	-0.58	7187	-0.56
Burkina Faso	16242	3.16	18932	3.11
Burundi	9121	3.21	10743	3.33
Cambodia	14454	1.68	15709	1.68
Cameroon	20823	2.81	23740	2.66
Canada	33760	0.83	35100	0.78
Cape Verde	509	1.57	546	1.43
CAR	4845	2.12	5392	2.16
Cayman Islands	51	2.52	57	2.24
Chad	10544	2.32	11632	1.98
Chile	16760	0.96	17509	0.88
China	1336681	0.52	1367486	0.46
Colombia	44206	1.28	46737	1.12
Comoros	707	2.53	781	2.04
Congo DR	69852	2.85	79376	2.59
Congo Rep	4238	4.06	4756	2.33
Cook Islands	12	-3.31	10	-3.05
Costa Rica	4517	1.42	4815	1.29
Côte dIvoire	21059	2.16	23296	2.04
Croatia	4487	-0.04	4465	-0.1
Cuba	11099	-0.18	11032	-0.12
Curaçao	144	1.06	149	0.69
Cyprus	1103	1.76	1190	1.52
Czech Republic	10551	0.55	10645	0.18
Denmark	5516	0.3	5582	0.24
Djibouti	741	2.13	829	2.27
Dominica	73	0.19	74	0.22
Dominican Rep	9824	1.4	10479	1.3
Ecuador	14791	1.6	15869	1.42
Egypt	80472	2.1	88488	1.92
El Salvador	6053	0.32	6142	0.29
Equatorial Guinea	651	2.78	741	2.63
Eritrea	5793	2.7	6528	2.42
estern Sahara	492	3.42	571	3.04
Estonia	1303	-0.44	1266	-0.58
Eswatini	1355	1.47	1436	1.18
Ethiopia	86043	2.96	99466	2.94
Faroe Islands	50	0.31	51	0.46
Federated States of Micronesia	108	-0.17	106	-0.36
Fiji	876	0.93	910	0.75
Finland	5355	0.44	5477	0.45
France	64941	0.59	66554	0.49
French Polynesia	269	1.16	283	1.01
Gabon	1546	2.06	1706	1.99
Gambia	1756	2.55	1968	2.31
Georgia	4903	0.47	4932	0.12
Germany	81645	-0.19	80855	-0.19
Ghana	23572	2.23	26328	2.24
Gibraltar	29	0.29	30	0.26
Greece	10750	0.15	10776	0.05
Greenland	58	-0.05	58	0.03
Grenada	108	0.61	111	0.53
Guam	160	0.13	162	0.29
Guatemala	13551	2.15	14919	1.94
Guernsey	65	0.51	67	0.4
Guinea	10325	2.44	11781	2.67
Guinea-Bissau	1566	2.05	1727	1.98
Guyana	746	-0.76	736	-0.29
Haiti	9649	0.95	10111	0.94
Honduras	7990	2.12	8747	1.83
Hong Kong	7030	0.36	7142	0.32
Hungary	9993	-0.13	9898	-0.19
Iceland	318	1.39	332	0.87
India	1173109	1.46	1251696	1.31
Indonesia	243423	1.21	255994	1.01
Iran	76924	1.25	81825	1.24
Iraq	30527	2.08	37057	3.95
Ireland	4623	1.94	4893	1.14
Isle of Man	84	1.05	88	0.86
Israel	7369	1.84	8050	1.78
Italy	60749	0.57	61856	0.36
Jamaica	2848	0.8	2951	0.71
Japan	127580	-0.02	126920	-0.1
Jersey	94	1.08	98	0.83
Jordan	6501	3.92	8118	4.54
Kazakhstan	17085	1.17	18158	1.22
Kenya	40844	2.99	45926	2.37
Kiribati	100	1.45	106	1.22
Kosovo	1816	0.53	1871	0.61
Kuwait	2544	2.42	2789	1.86
Kyrgyzstan	5411	0.94	5665	0.92
Lao PDR	6369	1.76	6912	1.65
Latvia	2116	-1.31	1987	-1.25
Lebanon	4493	1.65	6185	6.6
Lesotho	1920	-0.03	1948	0.29
Liberia	3686	4.69	4196	2.63
Libya	6111	1.87	6412	0.97
Liechtenstein	37	0.71	38	0.81
Lithuania	3089	-1.47	2885	-1.36
Luxembourg	510	1.73	571	2.29
Macau	568	3.68	593	0.86
Macedonia	2073	0.26	2097	0.23
Madagascar	20847	2.83	23813	2.7
Malawi	15183	3.37	17965	3.42
Malaysia	28275	1.72	30514	1.54
Maldives	396	3.31	394	-0.12
Mali	14583	3.09	16956	3.06
Malta	407	0.41	414	0.35
Marshall Islands	66	2.19	73	1.85
Mauritania	3206	2.46	3597	2.33
Mauritius	1295	0.81	1340	0.7
Mexico	114062	1.37	121737	1.31
Moldova	3732	-1.12	3547	-1.01
Monaco	31	-0.33	31	-0.03
Mongolia	2784	1.35	2993	1.46
Montenegro	667	-0.95	648	-0.6
Montserrat	6	2.47	6	0.48
Morocco	31628	1.13	33323	1.05
Mozambique	22418	2.24	25304	2.45
Myanmar	53415	1.1	56321	1.07
Namibia	2129	0.97	2213	0.78
Nauru	10	-1.54	10	0.58
Netherlands	16574	0.33	16948	0.45
New Caledonia	253	1.66	272	1.48
New Zealand	4253	0.99	4439	0.86
Nicaragua	5605	1.25	5908	1.06
Niger	15271	3.62	18046	3.4
Nigeria	160342	2.58	181563	2.52
North Korea	24326	0.59	24984	0.53
Northern Mariana Islands	54	-5.4	53	-0.44
Norway	4892	1.13	5208	1.26
Oman	2968	1.93	3287	2.06
orld	6866333	1.19	7256491	1.11
Pakistan	184405	1.73	199086	1.54
Palau	21	0.54	22	0.37
Palestine	4120	2.74	4656	2.48
Panama	3411	1.57	3658	1.4
Papua New Guinea	6065	2.2	6673	1.93
Paraguay	6376	1.48	6784	1.25
Peru	28948	1.07	30445	1.01
Philippines	93137	1.85	100999	1.63
Poland	38617	0.03	38563	-0.03
Portugal	10736	0.32	10826	0.17
Puerto Rico	3722	-0.53	3599	-0.67
Qatar	1720	12.07	2195	5
Romania	21960	-0.22	21667	-0.27
Russia	142527	-0.11	142424	-0.01
Rwanda	11056	2.84	12662	2.75
Saint Barthélemy	8	-0.47	8	-0.46
Saint Helena, Ascension and Tristan da Cunha	8	0.51	8	0.32
Saint Kitts and Nevis	50	0.82	52	0.8
Saint Lucia	161	0.45	164	0.37
Saint Martin	31	1.62	32	0.99
Saint Pierre and Miquelon	6	-0.84	6	-0.98
Saint Vincent and the Grenadines	105	-0.35	103	-0.31
Samoa	193	0.8	198	0.59
San Marino	32	1.23	34	0.96
S Tome & Prin	176	2.22	195	1.99
Saudi Arabia	25732	1.71	27753	1.52
Senegal	12324	2.67	13976	2.55
Serbia	7345	-0.42	7177	-0.46
Seychelles	89	1.04	93	0.91
Sierra Leone	5246	2.19	5880	2.31
Singapore	5141	2.22	5675	2
Sint Maarten	38	2.38	41	1.54
Slovakia	5427	0.07	5446	0.07
Slovenia	2004	-0.08	1984	-0.2
Solomon Islands	560	2.44	623	2.17
Somalia	9768	2.13	10617	1.68
South Africa	51123	1.22	53676	0.98
South Korea	48637	0.26	49116	0.2
South Sudan	9585	4.66	12043	4.67
Spain	46506	1.25	48147	0.7
Sri Lanka	21084	0.96	22054	0.9
Sudan	32997	2	36109	1.82
Suriname	546	1.62	580	1.21
Sweden	9433	0.76	9802	0.77
Syria	21766	3.18	17065	-4.75
Taiwan	23127	0.35	23416	0.25
Tajikistan	7488	1.9	8192	1.81
Tanzania	44289	2.85	51046	2.88
Thailand	66721	0.49	67977	0.37
Timor-Leste	1088	2.02	1232	2.51
Togo	6588	2.88	7553	2.77
Tonga	106	0.45	107	0.16
Trinidad and Tobago	1229	-0.13	1223	-0.1
Tunisia	10526	1	11038	0.95
Turkey	74687	1.17	79415	1.24
Turkmenistan	4941	1.16	5232	1.15
Turks and Caicos Islands	44	9.39	51	3.08
Tuvalu	11	0.59	11	0.75
Uganda	31508	3.2	37102	3.32
Ukraine	45769	-0.53	44430	-0.59
United Arab Emirates	4976	4.02	5780	3.04
United Kingdom	62349	0.61	64089	0.55
United States	309348	0.92	321369	0.77
United States Virgin Islands	107	-0.3	104	-0.51
Uruguay	3302	0.22	3342	0.25
Uzbekistan	27866	0.98	29200	0.94
Vanuatu	246	2.4	273	2.11
Venezuela	27224	1.5	29276	1.46
Vietnam	89572	1.19	94349	1.04
Wallis and Futuna	16	0.33	16	0.35
Yemen	23210	3.02	26738	2.87
Zambia	13042	2.78	15067	2.93
Zimbabwe	11652	0.02	14230	4.08

## Sheet: Planilha5
iso	country	year	source	survey	incomegroup
AFG	Afghanistan	2010	MICS	AFG 2010	Low income
AFG	Afghanistan	2015	DHS	AFG 2015	Low income
ALB	Albania	2002	RHS	ALB 2002	Lower-middle income
ALB	Albania	2005	MICS	ALB 2005	Lower-middle income
ALB	Albania	2008	DHS	ALB 2008	Lower-middle income
ALB	Albania	2017	DHS	ALB 2017	Upper-middle income
DZA	Algeria	2012	MICS	DZA 2012	Upper-middle income
AGO	Angola	2015	DHS	AGO 2015	Upper-middle income
ARG	Argentina	2011	MICS	ARG 2011	Upper-middle income
ARM	Armenia	2000	DHS	ARM 2000	Low income
ARM	Armenia	2005	DHS	ARM 2005	Lower-middle income
ARM	Armenia	2010	DHS	ARM 2010	Lower-middle income
ARM	Armenia	2015	DHS	ARM 2015	Lower-middle income
AZE	Azerbaijan	2006	DHS	AZE 2006	Lower-middle income
BGD	Bangladesh	1993	DHS	BGD 1993	Low income
BGD	Bangladesh	1996	DHS	BGD 1996	Low income
BGD	Bangladesh	1999	DHS	BGD 1999	Low income
BGD	Bangladesh	2004	DHS	BGD 2004	Low income
BGD	Bangladesh	2006	MICS	BGD 2006	Low income
BGD	Bangladesh	2007	DHS	BGD 2007	Low income
BGD	Bangladesh	2011	DHS	BGD 2011	Low income
BGD	Bangladesh	2012	MICS	BGD 2012	Low income
BGD	Bangladesh	2014	DHS	BGD 2014	Lower-middle income
BRB	Barbados	2012	MICS	BRB 2012	High income
BLR	Belarus	2005	MICS	BLR 2005	Lower-middle income
BLR	Belarus	2012	MICS	BLR 2012	Upper-middle income
BLZ	Belize	1991	RHS	BLZ 1991	Lower-middle income
BLZ	Belize	2006	MICS	BLZ 2006	Upper-middle income
BLZ	Belize	2011	MICS	BLZ 2011	Lower-middle income
BLZ	Belize	2015	MICS	BLZ 2015	Upper-middle income
BEN	Benin	1996	DHS	BEN 1996	Low income
BEN	Benin	2001	DHS	BEN 2001	Low income
BEN	Benin	2006	DHS	BEN 2006	Low income
BEN	Benin	2011	DHS	BEN 2011	Low income
BEN	Benin	2014	MICS	BEN 2014	Low income
BTN	Bhutan	2010	MICS	BTN 2010	Lower-middle income
BOL	Bolivia	1994	DHS	BOL 1994	Lower-middle income
BOL	Bolivia	1998	DHS	BOL 1998	Lower-middle income
BOL	Bolivia	2003	DHS	BOL 2003	Lower-middle income
BOL	Bolivia	2008	DHS	BOL 2008	Lower-middle income
BIH	Bosnia_and_Herzegovina	2006	MICS	BIH 2006	Lower-middle income
BIH	Bosnia_and_Herzegovina	2011	MICS	BIH 2011	Upper-middle income
BRA	Brazil	1996	DHS	BRA 1996	Upper-middle income
BRA	Brazil	2006	NSS	BRA 2006	Upper-middle income
BFA	Burkina_Faso	1998	DHS	BFA 1998	Low income
BFA	Burkina_Faso	2003	DHS	BFA 2003	Low income
BFA	Burkina_Faso	2006	MICS	BFA 2006	Low income
BFA	Burkina_Faso	2010	DHS	BFA 2010	Low income
BDI	Burundi	2005	MICS	BDI 2005	Low income
BDI	Burundi	2010	DHS	BDI 2010	Low income
BDI	Burundi	2016	DHS	BDI 2016	Low income
CAF	CAR	1994	DHS	CAF 1994	Low income
CAF	CAR	2006	MICS	CAF 2006	Low income
CAF	CAR	2010	MICS	CAF 2010	Low income
KHM	Cambodia	2000	DHS	KHM 2000	Low income
KHM	Cambodia	2005	DHS	KHM 2005	Low income
KHM	Cambodia	2010	DHS	KHM 2010	Low income
KHM	Cambodia	2014	DHS	KHM 2014	Low income
CMR	Cameroon	1998	DHS	CMR 1998	Low income
CMR	Cameroon	2004	DHS	CMR 2004	Low income
CMR	Cameroon	2006	MICS	CMR 2006	Lower-middle income
CMR	Cameroon	2011	DHS	CMR 2011	Lower-middle income
CMR	Cameroon	2014	MICS	CMR 2014	Lower-middle income
CPV	Cape_Verde	1998	RHS	CPV 1998	Lower-middle income
TCD	Chad	1996	DHS	TCD 1996	Low income
TCD	Chad	2004	DHS	TCD 2004	Low income
TCD	Chad	2010	MICS	TCD 2010	Low income
TCD	Chad	2014	DHS	TCD 2014	Low income
COL	Colombia	1995	DHS	COL 1995	Lower-middle income
COL	Colombia	2000	DHS	COL 2000	Lower-middle income
COL	Colombia	2005	DHS	COL 2005	Lower-middle income
COL	Colombia	2010	DHS	COL 2010	Upper-middle income
COL	Colombia	2015	DHS	COL 2015	Upper-middle income
COM	Comoros	1996	DHS	COM 1996	Low income
COM	Comoros	2012	DHS	COM 2012	Low income
COG	Congo_Brazzaville	2005	DHS	COG 2005	Lower-middle income
COG	Congo_Brazzaville	2011	DHS	COG 2011	Lower-middle income
COG	Congo_Brazzaville	2014	MICS	COG 2014	Lower-middle income
COD	Congo_Democratic_Republic	2007	DHS	COD 2007	Low income
COD	Congo_Democratic_Republic	2010	MICS	COD 2010	Low income
COD	Congo_Democratic_Republic	2013	DHS	COD 2013	Low income
CRI	Costa_Rica	1992	RHS	CRI 1992	Lower-middle income
CRI	Costa_Rica	2011	MICS	CRI 2011	Upper-middle income
CIV	Cote_dIvoire	1994	DHS	CIV 1994	Low income
CIV	Cote_dIvoire	1998	DHS	CIV 1998	Low income
CIV	Cote_dIvoire	2006	MICS	CIV 2006	Low income
CIV	Cote_dIvoire	2011	DHS	CIV 2011	Lower-middle income
CIV	Cote_dIvoire	2016	MICS	CIV 2016	Lower-middle income
CUB	Cuba	2006	MICS	CUB 2006	Lower-middle income
CUB	Cuba	2010	MICS	CUB 2010	Upper-middle income
CUB	Cuba	2014	MICS	CUB 2014	Upper-middle income
DJI	Djibouti	2006	MICS	DJI 2006	Lower-middle income
DOM	Dominican_Republic	1996	DHS	DOM 1996	Lower-middle income
DOM	Dominican_Republic	1999	DHS	DOM 1999	Lower-middle income
DOM	Dominican_Republic	2002	DHS	DOM 2002	Lower-middle income
DOM	Dominican_Republic	2007	DHS	DOM 2007	Lower-middle income
DOM	Dominican_Republic	2013	DHS	DOM 2013	Upper-middle income
DOM	Dominican_Republic	2014	MICS	DOM 2014	Upper-middle income
ECU	Ecuador	1994	RHS	ECU 1994	Lower-middle income
ECU	Ecuador	1999	RHS	ECU 1999	Lower-middle income
ECU	Ecuador	2004	RHS	ECU 2004	Lower-middle income
ECU	Ecuador	2012	NSS	ECU 2012	Upper-middle income
EGY	Egypt	1995	DHS	EGY 1995	Lower-middle income
EGY	Egypt	2000	DHS	EGY 2000	Lower-middle income
EGY	Egypt	2005	DHS	EGY 2005	Lower-middle income
EGY	Egypt	2008	DHS	EGY 2008	Lower-middle income
EGY	Egypt	2014	DHS	EGY 2014	Lower-middle income
SLV	El_Salvador	1993	RHS	SLV 1993	Lower-middle income
SLV	El_Salvador	1998	RHS	SLV 1998	Lower-middle income
SLV	El_Salvador	2002	RHS	SLV 2002	Lower-middle income
SLV	El_Salvador	2008	RHS	SLV 2008	Lower-middle income
SLV	El_Salvador	2014	MICS	SLV 2014	Lower-middle income
SWZ	Eswatini	2006	DHS	SWZ 2006	Lower-middle income
SWZ	Eswatini	2010	MICS	SWZ 2010	Lower-middle income
SWZ	Eswatini	2014	MICS	SWZ 2014	Lower-middle income
ETH	Ethiopia	2000	DHS	ETH 2000	Low income
ETH	Ethiopia	2005	DHS	ETH 2005	Low income
ETH	Ethiopia	2011	DHS	ETH 2011	Low income
ETH	Ethiopia	2016	DHS	ETH 2016	Low income
GAB	Gabon	2000	DHS	GAB 2000	Upper-middle income
GAB	Gabon	2012	DHS	GAB 2012	Upper-middle income
GMB	Gambia	2005	MICS	GMB 2005	Low income
GMB	Gambia	2010	MICS	GMB 2010	Low income
GMB	Gambia	2013	DHS	GMB 2013	Low income
GEO	Georgia	2005	MICS	GEO 2005	Lower-middle income
GHA	Ghana	1993	DHS	GHA 1993	Low income
GHA	Ghana	1998	DHS	GHA 1998	Low income
GHA	Ghana	2003	DHS	GHA 2003	Low income
GHA	Ghana	2006	MICS	GHA 2006	Low income
GHA	Ghana	2008	DHS	GHA 2008	Low income
GHA	Ghana	2011	MICS	GHA 2011	Lower-middle income
GHA	Ghana	2014	DHS	GHA 2014	Lower-middle income
GTM	Guatemala	1995	DHS	GTM 1995	Lower-middle income
GTM	Guatemala	1998	DHS	GTM 1998	Lower-middle income
GTM	Guatemala	2002	RHS	GTM 2002	Lower-middle income
GTM	Guatemala	2008	RHS	GTM 2008	Lower-middle income
GTM	Guatemala	2014	DHS	GTM 2014	Lower-middle income
GIN	Guinea	1999	DHS	GIN 1999	Low income
GIN	Guinea	2005	DHS	GIN 2005	Low income
GIN	Guinea	2012	DHS	GIN 2012	Low income
GIN	Guinea	2016	MICS	GIN 2016	Low income
GNB	Guinea_Bissau	2006	MICS	GNB 2006	Low income
GNB	Guinea_Bissau	2014	MICS	GNB 2014	Low income
GUY	Guyana	2006	MICS	GUY 2006	Lower-middle income
GUY	Guyana	2009	DHS	GUY 2009	Lower-middle income
GUY	Guyana	2014	MICS	GUY 2014	Lower-middle income
HTI	Haiti	1994	DHS	HTI 1994	Low income
HTI	Haiti	2000	DHS	HTI 2000	Low income
HTI	Haiti	2005	DHS	HTI 2005	Low income
HTI	Haiti	2012	DHS	HTI 2012	Low income
HTI	Haiti	2016	DHS	HTI 2016	Low income
HND	Honduras	1991	RHS	HND 1991	Low income
HND	Honduras	1996	RHS	HND 1996	Low income
HND	Honduras	2001	RHS	HND 2001	Lower-middle income
HND	Honduras	2005	DHS	HND 2005	Lower-middle income
HND	Honduras	2011	DHS	HND 2011	Lower-middle income
IND	India	1998	DHS	IND 1998	Low income
IND	India	2005	DHS	IND 2005	Low income
IND	India	2015	DHS	IND 2015	Lower-middle income
IDN	Indonesia	1994	DHS	IDN 1994	Lower-middle income
IDN	Indonesia	1997	DHS	IDN 1997	Lower-middle income
IDN	Indonesia	2002	DHS	IDN 2002	Low income
IDN	Indonesia	2007	DHS	IDN 2007	Lower-middle income
IDN	Indonesia	2012	DHS	IDN 2012	Lower-middle income
IRQ	Iraq	2006	MICS	IRQ 2006	Lower-middle income
IRQ	Iraq	2011	MICS	IRQ 2011	Lower-middle income
IRQ	Iraq	2018	MICS	IRQ 2018	Upper-middle income
JAM	Jamaica	2005	MICS	JAM 2005	Lower-middle income
JAM	Jamaica	2011	MICS	JAM 2011	Upper-middle income
JOR	Jordan	1997	DHS	JOR 1997	Lower-middle income
JOR	Jordan	2002	DHS	JOR 2002	Lower-middle income
JOR	Jordan	2007	DHS	JOR 2007	Lower-middle income
JOR	Jordan	2012	DHS	JOR 2012	Upper-middle income
JOR	Jordan	2017	DHS	JOR 2017	Upper-middle income
KAZ	Kazakhstan	1995	DHS	KAZ 1995	Lower-middle income
KAZ	Kazakhstan	1999	DHS	KAZ 1999	Lower-middle income
KAZ	Kazakhstan	2006	MICS	KAZ 2006	Upper-middle income
KAZ	Kazakhstan	2010	MICS	KAZ 2010	Upper-middle income
KAZ	Kazakhstan	2015	MICS	KAZ 2015	Upper-middle income
KEN	Kenya	1993	DHS	KEN 1993	Low income
KEN	Kenya	1998	DHS	KEN 1998	Low income
KEN	Kenya	2003	DHS	KEN 2003	Low income
KEN	Kenya	2008	DHS	KEN 2008	Low income
KEN	Kenya	2014	DHS	KEN 2014	Lower-middle income
XKX	Kosovo	2013	MICS	XKX 2013	Lower-middle income
KGZ	Kyrgyzstan	1997	DHS	KGZ 1997	Low income
KGZ	Kyrgyzstan	2005	MICS	KGZ 2005	Low income
KGZ	Kyrgyzstan	2012	DHS	KGZ 2012	Low income
KGZ	Kyrgyzstan	2014	MICS	KGZ 2014	Lower-middle income
LAO	Lao	2006	MICS	LAO 2006	Low income
LAO	Lao	2011	MICS	LAO 2011	Lower-middle income
LAO	Lao	2017	MICS	LAO 2017	Lower-middle income
LSO	Lesotho	2004	DHS	LSO 2004	Low income
LSO	Lesotho	2009	DHS	LSO 2009	Lower-middle income
LSO	Lesotho	2014	DHS	LSO 2014	Lower-middle income
LBR	Liberia	2007	DHS	LBR 2007	Low income
LBR	Liberia	2013	DHS	LBR 2013	Low income
MKD	Macedonia	2005	MICS	MKD 2005	Lower-middle income
MKD	Macedonia	2011	MICS	MKD 2011	Upper-middle income
MDG	Madagascar	1997	DHS	MDG 1997	Low income
MDG	Madagascar	2003	DHS	MDG 2003	Low income
MDG	Madagascar	2008	DHS	MDG 2008	Low income
MWI	Malawi	2000	DHS	MWI 2000	Low income
MWI	Malawi	2004	DHS	MWI 2004	Low income
MWI	Malawi	2006	MICS	MWI 2006	Low income
MWI	Malawi	2010	DHS	MWI 2010	Low income
MWI	Malawi	2013	MICS	MWI 2013	Low income
MWI	Malawi	2015	DHS	MWI 2015	Low income
MDV	Maldives	2009	DHS	MDV 2009	Lower-middle income
MDV	Maldives	2016	DHS	MDV 2016	Upper-middle income
MLI	Mali	1995	DHS	MLI 1995	Low income
MLI	Mali	2001	DHS	MLI 2001	Low income
MLI	Mali	2006	DHS	MLI 2006	Low income
MLI	Mali	2009	MICS	MLI 2009	Low income
MLI	Mali	2012	DHS	MLI 2012	Low income
MLI	Mali	2015	MICS	MLI 2015	Low income
MRT	Mauritania	2007	MICS	MRT 2007	Low income
MRT	Mauritania	2011	MICS	MRT 2011	Low income
MRT	Mauritania	2015	MICS	MRT 2015	Lower-middle income
MEX	Mexico	2015	MICS	MEX 2015	Upper-middle income
MDA	Moldova	1997	RHS	MDA 1997	Low income
MDA	Moldova	2005	DHS	MDA 2005	Lower-middle income
MDA	Moldova	2012	MICS	MDA 2012	Lower-middle income
MNG	Mongolia	2005	MICS	MNG 2005	Low income
MNG	Mongolia	2010	MICS	MNG 2010	Lower-middle income
MNG	Mongolia	2013	MICS	MNG 2013	Lower-middle income
MNE	Montenegro	2005	MICS	MNE 2005
MNE	Montenegro	2013	MICS	MNE 2013	Upper-middle income
MAR	Morocco	2003	DHS	MAR 2003	Lower-middle income
MOZ	Mozambique	1997	DHS	MOZ 1997	Low income
MOZ	Mozambique	2003	DHS	MOZ 2003	Low income
MOZ	Mozambique	2008	MICS	MOZ 2008	Low income
MOZ	Mozambique	2011	DHS	MOZ 2011	Low income
MOZ	Mozambique	2015	AIS	MOZ 2015	Low income
MMR	Myanmar	2015	DHS	MMR 2015	Lower-middle income
NAM	Namibia	2000	DHS	NAM 2000	Lower-middle income
NAM	Namibia	2006	DHS	NAM 2006	Lower-middle income
NAM	Namibia	2013	DHS	NAM 2013	Upper-middle income
NPL	Nepal	1996	DHS	NPL 1996	Low income
NPL	Nepal	2001	DHS	NPL 2001	Low income
NPL	Nepal	2006	DHS	NPL 2006	Low income
NPL	Nepal	2010	MICS	NPL 2010	Low income
NPL	Nepal	2011	DHS	NPL 2011	Low income
NPL	Nepal	2014	MICS	NPL 2014	Low income
NPL	Nepal	2016	DHS	NPL 2016	Low income
NIC	Nicaragua	1992	RHS	NIC 1992	Low income
NIC	Nicaragua	1998	DHS	NIC 1998	Low income
NIC	Nicaragua	2001	DHS	NIC 2001	Low income
NIC	Nicaragua	2006	RHS	NIC 2006	Lower-middle income
NER	Niger	1998	DHS	NER 1998	Low income
NER	Niger	2006	DHS	NER 2006	Low income
NER	Niger	2012	DHS	NER 2012	Low income
NGA	Nigeria	1999	DHS	NGA 1999	Low income
NGA	Nigeria	2003	DHS	NGA 2003	Low income
NGA	Nigeria	2007	MICS	NGA 2007	Low income
NGA	Nigeria	2008	DHS	NGA 2008	Lower-middle income
NGA	Nigeria	2011	MICS	NGA 2011	Lower-middle income
NGA	Nigeria	2013	DHS	NGA 2013	Lower-middle income
NGA	Nigeria	2016	MICS	NGA 2016	Lower-middle income
PAK	Pakistan	2006	DHS	PAK 2006	Low income
PAK	Pakistan	2012	DHS	PAK 2012	Lower-middle income
PAK	Pakistan	2017	DHS	PAK 2017	Lower-middle income
PAN	Panama	2013	MICS	PAN 2013	Upper-middle income
PRY	Paraguay	1995	RHS	PRY 1995	Lower-middle income
PRY	Paraguay	1998	RHS	PRY 1998	Lower-middle income
PRY	Paraguay	2004	RHS	PRY 2004	Lower-middle income
PRY	Paraguay	2008	RHS	PRY 2008	Lower-middle income
PRY	Paraguay	2016	MICS	PRY 2016	Upper-middle income
PER	Peru	1996	DHS	PER 1996	Lower-middle income
PER	Peru	2000	DHS	PER 2000	Lower-middle income
PER	Peru	2004	DHS	PER 2004	Lower-middle income
PER	Peru	2005	DHS	PER 2005	Lower-middle income
PER	Peru	2006	DHS	PER 2006	Lower-middle income
PER	Peru	2007	DHS	PER 2007	Lower-middle income
PER	Peru	2008	DHS	PER 2008	Upper-middle income
PER	Peru	2009	DHS	PER 2009	Upper-middle income
PER	Peru	2010	DHS	PER 2010	Upper-middle income
PER	Peru	2011	DHS	PER 2011	Upper-middle income
PER	Peru	2012	DHS	PER 2012	Upper-middle income
PER	Peru	2013	NSS	PER 2013	Upper-middle income
PER	Peru	2014	NSS	PER 2014	Upper-middle income
PER	Peru	2015	NSS	PER 2015	Upper-middle income
PER	Peru	2016	NSS	PER 2016	Upper-middle income
PER	Peru	20046	DHS	PER 20046	Lower-middle income
PER	Peru	20048	DHS	PER 20048	Lower-middle income
PER	Peru	20078	DHS	PER 20078	Lower-middle income
PHL	Philippines	1993	DHS	PHL 1993	Lower-middle income
PHL	Philippines	1998	DHS	PHL 1998	Lower-middle income
PHL	Philippines	2003	DHS	PHL 2003	Lower-middle income
PHL	Philippines	2008	DHS	PHL 2008	Lower-middle income
PHL	Philippines	2013	DHS	PHL 2013	Lower-middle income
PHL	Philippines	2017	DHS	PHL 2017	Lower-middle income
PRI	Puerto_Rico	1995	RHS	PRI 1995	Upper-middle income
QAT	Qatar	2012	MICS	QAT 2012	High income
RWA	Rwanda	2000	DHS	RWA 2000	Low income
RWA	Rwanda	2005	DHS	RWA 2005	Low income
RWA	Rwanda	2010	DHS	RWA 2010	Low income
RWA	Rwanda	2014	DHS	RWA 2014	Low income
STP	Sao_Tome_and_Principe	2008	DHS	STP 2008	Lower-middle income
STP	Sao_Tome_and_Principe	2014	MICS	STP 2014	Lower-middle income
SEN	Senegal	1997	DHS	SEN 1997	Low income
SEN	Senegal	2005	DHS	SEN 2005	Low income
SEN	Senegal	2010	DHS	SEN 2010	Lower-middle income
SEN	Senegal	2012	DHS	SEN 2012	Lower-middle income
SEN	Senegal	2014	DHS	SEN 2014	Lower-middle income
SEN	Senegal	2015	DHS	SEN 2015	Low income
SEN	Senegal	2016	DHS	SEN 2016	Low income
SEN	Senegal	2017	DHS	SEN 2017	Low income
SRB	Serbia	2005	MICS	SRB 2005
SRB	Serbia	2010	MICS	SRB 2010	Upper-middle income
SRB	Serbia	2014	MICS	SRB 2014	Upper-middle income
SLE	Sierra_Leone	2005	MICS	SLE 2005	Low income
SLE	Sierra_Leone	2008	DHS	SLE 2008	Low income
SLE	Sierra_Leone	2010	MICS	SLE 2010	Low income
SLE	Sierra_Leone	2013	DHS	SLE 2013	Low income
SLE	Sierra_Leone	2017	MICS	SLE 2017	Low income
SOM	Somalia	2006	MICS	SOM 2006	Low income
ZAF	South_Africa	1998	DHS	ZAF 1998	Lower-middle income
ZAF	South_Africa	2016	DHS	ZAF 2016	Upper-middle income
SSD	South_Sudan	2010	MICS	SSD 2010
LCA	St_Lucia	2012	MICS	LCA 2012	Upper-middle income
PSE	State_of_Palestine	2010	MICS	PSE 2010	Lower-middle income
PSE	State_of_Palestine	2014	MICS	PSE 2014	Lower-middle income
SDN	Sudan	2010	MICS	SDN 2010	Lower-middle income
SDN	Sudan	2014	MICS	SDN 2014	Lower-middle income
SUR	Suriname	2006	MICS	SUR 2006	Lower-middle income
SUR	Suriname	2010	MICS	SUR 2010	Upper-middle income
SYR	Syria	2006	MICS	SYR 2006	Lower-middle income
TJK	Tajikistan	2005	MICS	TJK 2005	Low income
TJK	Tajikistan	2012	DHS	TJK 2012	Low income
TJK	Tajikistan	2017	DHS	TJK 2017	Low income
TZA	Tanzania	1996	DHS	TZA 1996	Low income
TZA	Tanzania	1999	DHS	TZA 1999	Low income
TZA	Tanzania	2004	DHS	TZA 2004	Low income
TZA	Tanzania	2010	DHS	TZA 2010	Low income
TZA	Tanzania	2015	DHS	TZA 2015	Low income
THA	Thailand	2005	MICS	THA 2005	Lower-middle income
THA	Thailand	2012	MICS	THA 2012	Upper-middle income
THA	Thailand	2015	MICS	THA 2015	Upper-middle income
TLS	Timor_Leste	2009	DHS	TLS 2009	Lower-middle income
TLS	Timor_Leste	2016	DHS	TLS 2016	Lower-middle income
TGO	Togo	1998	DHS	TGO 1998	Low income
TGO	Togo	2006	MICS	TGO 2006	Low income
TGO	Togo	2010	MICS	TGO 2010	Low income
TGO	Togo	2013	DHS	TGO 2013	Low income
TTO	Trinidad_and_Tobago	2006	MICS	TTO 2006	High income
TTO	Trinidad_and_Tobago	2011	MICS	TTO 2011	High income
TUN	Tunisia	2011	MICS	TUN 2011	Upper-middle income
TUR	Turkey	1993	DHS	TUR 1993	Lower-middle income
TUR	Turkey	1998	DHS	TUR 1998	Upper-middle income
TUR	Turkey	2003	DHS	TUR 2003	Lower-middle income
TKM	Turkmenistan	2006	MICS	TKM 2006	Lower-middle income
TKM	Turkmenistan	2015	MICS	TKM 2015	Upper-middle income
UGA	Uganda	1995	DHS	UGA 1995	Low income
UGA	Uganda	2000	DHS	UGA 2000	Low income
UGA	Uganda	2006	DHS	UGA 2006	Low income
UGA	Uganda	2011	DHS	UGA 2011	Low income
UGA	Uganda	2016	DHS	UGA 2016	Low income
UKR	Ukraine	1999	RHS	UKR 1999	Low income
UKR	Ukraine	2005	MICS	UKR 2005	Lower-middle income
UKR	Ukraine	2007	DHS	UKR 2007	Lower-middle income
UKR	Ukraine	2012	MICS	UKR 2012	Lower-middle income
URY	Uruguay	2012	MICS	URY 2012	High income
UZB	Uzbekistan	1996	DHS	UZB 1996	Lower-middle income
UZB	Uzbekistan	2006	MICS	UZB 2006	Low income
VUT	Vanuatu	2007	MICS	VUT 2007	Lower-middle income
VNM	Vietnam	1997	DHS	VNM 1997	Low income
VNM	Vietnam	2002	DHS	VNM 2002	Low income
VNM	Vietnam	2006	MICS	VNM 2006	Low income
VNM	Vietnam	2010	MICS	VNM 2010	Lower-middle income
VNM	Vietnam	2013	MICS	VNM 2013	Lower-middle income
YEM	Yemen	2006	MICS	YEM 2006	Low income
YEM	Yemen	2013	DHS	YEM 2013	Lower-middle income
ZMB	Zambia	1996	DHS	ZMB 1996	Low income
ZMB	Zambia	2001	DHS	ZMB 2001	Low income
ZMB	Zambia	2007	DHS	ZMB 2007	Low income
ZMB	Zambia	2013	DHS	ZMB 2013	Lower-middle income
ZWE	Zimbabwe	1994	DHS	ZWE 1994	Low income
ZWE	Zimbabwe	1999	DHS	ZWE 1999	Low income
ZWE	Zimbabwe	2005	DHS	ZWE 2005	Low income
ZWE	Zimbabwe	2009	MICS	ZWE 2009	Low income
ZWE	Zimbabwe	2010	DHS	ZWE 2010	Low income
ZWE	Zimbabwe	2014	MICS	ZWE 2014	Low income
ZWE	Zimbabwe	2015	DHS	ZWE 2015	Low income

## Sheet: Planilha2
iso	year	deciles	isoyearDdeciles	income
AFG	2010	1		4397.54
AFG	2010	2		6323.69
AFG	2010	3		7805.89
AFG	2010	4		9170.01
AFG	2010	5		10544.9
AFG	2010	6		12027.1
AFG	2010	7		13870
AFG	2010	8		16236.5
AFG	2010	9		19946.5
AFG	2010	10		30314.1
AFG	2015	1		4118.63
AFG	2015	2		5943.14
AFG	2015	3		7220.17
AFG	2015	4		8438.99
AFG	2015	5		9727.73
AFG	2015	6		11182.4
AFG	2015	7		12860.3
AFG	2015	8		15046.6
AFG	2015	9		18658.2
AFG	2015	10		27918.6
AGO	2015	1		2550.25
AGO	2015	2		4548.28
AGO	2015	3		6322.41
AGO	2015	4		8152.4
AGO	2015	5		10203.3
AGO	2015	6		12764
AGO	2015	7		16174.4
AGO	2015	8		20903.2
AGO	2015	9		29244.5
AGO	2015	10		57958
ALB	2002	1		5635.53
ALB	2002	2		9208.19
ALB	2002	3		12012.4
ALB	2002	4		14666.5
ALB	2002	5		17628.6
ALB	2002	6		21065.9
ALB	2002	7		25304
ALB	2002	8		31125.9
ALB	2002	9		40239.8
ALB	2002	10		69315
ALB	2005	1		5291.54
ALB	2005	2		8556.27
ALB	2005	3		11075.1
ALB	2005	4		13545.2
ALB	2005	5		16325.9
ALB	2005	6		19509.3
ALB	2005	7		23557.2
ALB	2005	8		28858.3
ALB	2005	9		37416.3
ALB	2005	10		64219.5
ALB	2008	1		6744.33
ALB	2008	2		10780.9
ALB	2008	3		13855.2
ALB	2008	4		16911
ALB	2008	5		20426.1
ALB	2008	6		24554.8
ALB	2008	7		29626.7
ALB	2008	8		36354.9
ALB	2008	9		47400.4
ALB	2008	10		80636.8
ALB	2017	1		7154.6
ALB	2017	2		11511.3
ALB	2017	3		15043
ALB	2017	4		18557.5
ALB	2017	5		22263.1
ALB	2017	6		26456.3
ALB	2017	7		31863.2
ALB	2017	8		39146.9
ALB	2017	9		50467
ALB	2017	10		86166.9
ARG	2011	1		9090.66
ARG	2011	2		14866
ARG	2011	3		19417.5
ARG	2011	4		23815.9
ARG	2011	5		28536.8
ARG	2011	6		34528.8
ARG	2011	7		41955.2
ARG	2011	8		51815.4
ARG	2011	9		67706.1
ARG	2011	10		118213
ARM	2000	1		2577.3
ARM	2000	2		4254.03
ARM	2000	3		5615.51
ARM	2000	4		7064.95
ARM	2000	5		8559.96
ARM	2000	6		10306.4
ARM	2000	7		12607
ARM	2000	8		15727.7
ARM	2000	9		20587.1
ARM	2000	10		37270.9
ARM	2005	1		3580.57
ARM	2005	2		5712.31
ARM	2005	3		7381.72
ARM	2005	4		9078.78
ARM	2005	5		10911.7
ARM	2005	6		13063.4
ARM	2005	7		15693
ARM	2005	8		19194.9
ARM	2005	9		24745.6
ARM	2005	10		43237.4
ARM	2010	1		4958.46
ARM	2010	2		7720.42
ARM	2010	3		9842.09
ARM	2010	4		12038.1
ARM	2010	5		14291.7
ARM	2010	6		16901.7
ARM	2010	7		20118.1
ARM	2010	8		24355.8
ARM	2010	9		30965
ARM	2010	10		51855.7
ARM	2015	1		5590.15
ARM	2015	2		8841.57
ARM	2015	3		11366.5
ARM	2015	4		13802
ARM	2015	5		16583.2
ARM	2015	6		19602.7
ARM	2015	7		23426.1
ARM	2015	8		28527.6
ARM	2015	9		36968.8
ARM	2015	10		61719
AZE	2006	1		7745.25
AZE	2006	2		10165.6
AZE	2006	3		11720.5
AZE	2006	4		13140.6
AZE	2006	5		14634.3
AZE	2006	6		16172.1
AZE	2006	7		17877
AZE	2006	8		20076.3
AZE	2006	9		23246.5
AZE	2006	10		31236.7
BDI	2005	1		786.786
BDI	2005	2		1210.04
BDI	2005	3		1554.24
BDI	2005	4		1896.4
BDI	2005	5		2269.77
BDI	2005	6		2679.22
BDI	2005	7		3182.01
BDI	2005	8		3844.43
BDI	2005	9		4977.13
BDI	2005	10		8292.61
BDI	2010	1		748.392
BDI	2010	2		1157.95
BDI	2010	3		1461.36
BDI	2010	4		1759.14
BDI	2010	5		2091.26
BDI	2010	6		2486.86
BDI	2010	7		2948.82
BDI	2010	8		3596.66
BDI	2010	9		4642.82
BDI	2010	10		7780.49
BDI	2016	1		651.24
BDI	2016	2		1028.93
BDI	2016	3		1319.52
BDI	2016	4		1602.19
BDI	2016	5		1899.93
BDI	2016	6		2255.11
BDI	2016	7		2702.19
BDI	2016	8		3278.69
BDI	2016	9		4166.81
BDI	2016	10		6892.14
BEN	1996	1		1270.57
BEN	1996	2		2147.17
BEN	1996	3		2854.72
BEN	1996	4		3590.09
BEN	1996	5		4401.7
BEN	1996	6		5367.91
BEN	1996	7		6624.66
BEN	1996	8		8326.94
BEN	1996	9		11072.6
BEN	1996	10		20175.6
BEN	2001	1		1361.85
BEN	2001	2		2258.89
BEN	2001	3		2976.24
BEN	2001	4		3756.82
BEN	2001	5		4619.82
BEN	2001	6		5615.69
BEN	2001	7		6901.72
BEN	2001	8		8686.06
BEN	2001	9		11578.8
BEN	2001	10		21033.2
BEN	2006	1		1171.11
BEN	2006	2		2028.98
BEN	2006	3		2738.98
BEN	2006	4		3465.31
BEN	2006	5		4290.79
BEN	2006	6		5300.38
BEN	2006	7		6604.98
BEN	2006	8		8409.55
BEN	2006	9		11375.7
BEN	2006	10		21711.8
BEN	2011	1		1103.41
BEN	2011	2		1906.3
BEN	2011	3		2578.3
BEN	2011	4		3278.03
BEN	2011	5		4084.34
BEN	2011	6		5060.95
BEN	2011	7		6321.3
BEN	2011	8		8189.46
BEN	2011	9		11117.5
BEN	2011	10		21730.8
BEN	2014	1		1145.06
BEN	2014	2		1992.02
BEN	2014	3		2755.22
BEN	2014	4		3580.82
BEN	2014	5		4448.47
BEN	2014	6		5601.65
BEN	2014	7		7012.95
BEN	2014	8		8963.49
BEN	2014	9		12268.1
BEN	2014	10		24631.8
BFA	1998	1		759.501
BFA	1998	2		1353.12
BFA	1998	3		1855.26
BFA	1998	4		2389.11
BFA	1998	5		3001.13
BFA	1998	6		3738.83
BFA	1998	7		4701.9
BFA	1998	8		5986.9
BFA	1998	9		8225.54
BFA	1998	10		16094.5
BFA	2003	1		1044
BFA	2003	2		1717.32
BFA	2003	3		2283.25
BFA	2003	4		2896.92
BFA	2003	5		3606.74
BFA	2003	6		4415.39
BFA	2003	7		5509.21
BFA	2003	8		6984.92
BFA	2003	9		9511.97
BFA	2003	10		17839.7
BFA	2006	1		1237.11
BFA	2006	2		2058.78
BFA	2006	3		2756.66
BFA	2006	4		3462.13
BFA	2006	5		4238.52
BFA	2006	6		5152.43
BFA	2006	7		6313.99
BFA	2006	8		7916.93
BFA	2006	9		10519.9
BFA	2006	10		19248.8
BFA	2010	1		1117.05
BFA	2010	2		1831.18
BFA	2010	3		2395.25
BFA	2010	4		2962.3
BFA	2010	5		3596.18
BFA	2010	6		4298.83
BFA	2010	7		5197.55
BFA	2010	8		6432.71
BFA	2010	9		8376.34
BFA	2010	10		14986.7
BGD	1993	1		2057.55
BGD	1993	2		2983.08
BGD	1993	3		3693.72
BGD	1993	4		4359.81
BGD	1993	5		5044.67
BGD	1993	6		5823.9
BGD	1993	7		6768.47
BGD	1993	8		7970.68
BGD	1993	9		9826.28
BGD	1993	10		15148.8
BGD	1996	1		1965.97
BGD	1996	2		2928.34
BGD	1996	3		3637.05
BGD	1996	4		4314.92
BGD	1996	5		5034.46
BGD	1996	6		5793.51
BGD	1996	7		6735.16
BGD	1996	8		7979.39
BGD	1996	9		9906.74
BGD	1996	10		15436.2
BGD	1999	1		1928.34
BGD	1999	2		2895.18
BGD	1999	3		3617.07
BGD	1999	4		4329.98
BGD	1999	5		5052.38
BGD	1999	6		5863.19
BGD	1999	7		6881.89
BGD	1999	8		8175.6
BGD	1999	9		10116.5
BGD	1999	10		15919
BGD	2004	1		2000.3
BGD	2004	2		3019.28
BGD	2004	3		3760.71
BGD	2004	4		4500.74
BGD	2004	5		5296.3
BGD	2004	6		6150.59
BGD	2004	7		7226.56
BGD	2004	8		8671.57
BGD	2004	9		11000
BGD	2004	10		17633.6
BGD	2006	1		2113.86
BGD	2006	2		3215.8
BGD	2006	3		4061.56
BGD	2006	4		4886.42
BGD	2006	5		5743.78
BGD	2006	6		6678.7
BGD	2006	7		7812.25
BGD	2006	8		9313.67
BGD	2006	9		11764.4
BGD	2006	10		18789.9
BGD	2007	1		2227.14
BGD	2007	2		3378.1
BGD	2007	3		4242.27
BGD	2007	4		5047.3
BGD	2007	5		5885.51
BGD	2007	6		6895.14
BGD	2007	7		8076.66
BGD	2007	8		9645.61
BGD	2007	9		12176.5
BGD	2007	10		19509.3
BGD	2011	1		2645.03
BGD	2011	2		3935.98
BGD	2011	3		4961.47
BGD	2011	4		5932.87
BGD	2011	5		6956.08
BGD	2011	6		8118.46
BGD	2011	7		9468.73
BGD	2011	8		11372
BGD	2011	9		14283.9
BGD	2011	10		23192.6
BGD	2012	1		2752.94
BGD	2012	2		4152.33
BGD	2012	3		5174.88
BGD	2012	4		6200.9
BGD	2012	5		7288.25
BGD	2012	6		8498.86
BGD	2012	7		9931.27
BGD	2012	8		11883.1
BGD	2012	9		14872.8
BGD	2012	10		24062
BGD	2014	1		2841.33
BGD	2014	2		4305.38
BGD	2014	3		5341.39
BGD	2014	4		6442.04
BGD	2014	5		7568.16
BGD	2014	6		8844.77
BGD	2014	7		10389.9
BGD	2014	8		12473.6
BGD	2014	9		15590.2
BGD	2014	10		24911
BIH	2006	1		5277.69
BIH	2006	2		8642.52
BIH	2006	3		11295.3
BIH	2006	4		14151.3
BIH	2006	5		17227.6
BIH	2006	6		20704.9
BIH	2006	7		25160
BIH	2006	8		31410.2
BIH	2006	9		41186.7
BIH	2006	10		71435.1
BIH	2011	1		6399.18
BIH	2011	2		10469.5
BIH	2011	3		13738.8
BIH	2011	4		16986.8
BIH	2011	5		20566
BIH	2011	6		24806.9
BIH	2011	7		30026.2
BIH	2011	8		37241.3
BIH	2011	9		48915
BIH	2011	10		85621.9
BLR	2005	1		6664.96
BLR	2005	2		8923.57
BLR	2005	3		10435.4
BLR	2005	4		11882.2
BLR	2005	5		13328.3
BLR	2005	6		14932.7
BLR	2005	7		16731.5
BLR	2005	8		18986.5
BLR	2005	9		22352.1
BLR	2005	10		30782.8
BLR	2012	1		8864.05
BLR	2012	2		11860.9
BLR	2012	3		13885.4
BLR	2012	4		15815.9
BLR	2012	5		17733.7
BLR	2012	6		19794
BLR	2012	7		22087.1
BLR	2012	8		25068.5
BLR	2012	9		29671.7
BLR	2012	10		41253.4
BLZ	1991	1		1724.59
BLZ	1991	2		3271.2
BLZ	1991	3		4692.73
BLZ	1991	4		6195.46
BLZ	1991	5		8051.12
BLZ	1991	6		10320.9
BLZ	1991	7		13206.9
BLZ	1991	8		17526.3
BLZ	1991	9		25083.2
BLZ	1991	10		53684.1
BLZ	2006	1		2935.38
BLZ	2006	2		5391.63
BLZ	2006	3		7542.11
BLZ	2006	4		9878.67
BLZ	2006	5		12689.9
BLZ	2006	6		16077.6
BLZ	2006	7		20516.7
BLZ	2006	8		27155.2
BLZ	2006	9		38632.8
BLZ	2006	10		80664
BLZ	2011	1		2927.34
BLZ	2011	2		5447.89
BLZ	2011	3		7557.84
BLZ	2011	4		9741.85
BLZ	2011	5		12355.3
BLZ	2011	6		15632.7
BLZ	2011	7		19786.2
BLZ	2011	8		26015.8
BLZ	2011	9		36795.5
BLZ	2011	10		75072.6
BLZ	2015	1		2834.8
BLZ	2015	2		5151.53
BLZ	2015	3		7233.67
BLZ	2015	4		9453.66
BLZ	2015	5		12029.6
BLZ	2015	6		15323.8
BLZ	2015	7		19426.3
BLZ	2015	8		25494.2
BLZ	2015	9		35772.6
BLZ	2015	10		74172.8
BOL	1994	1		1856.32
BOL	1994	2		3365.76
BOL	1994	3		4768.01
BOL	1994	4		6287.44
BOL	1994	5		8039.45
BOL	1994	6		10158
BOL	1994	7		13003.5
BOL	1994	8		17042.8
BOL	1994	9		24009.1
BOL	1994	10		49353.5
BOL	1998	1		1612.51
BOL	1998	2		3078.8
BOL	1998	3		4462.44
BOL	1998	4		5916.22
BOL	1998	5		7616.03
BOL	1998	6		9700.65
BOL	1998	7		12729.9
BOL	1998	8		17084.2
BOL	1998	9		24664.7
BOL	1998	10		53981.4
BOL	2003	1		1486.37
BOL	2003	2		2806.28
BOL	2003	3		3986.11
BOL	2003	4		5348.16
BOL	2003	5		6876.47
BOL	2003	6		8810.24
BOL	2003	7		11497.8
BOL	2003	8		15557.4
BOL	2003	9		22541.9
BOL	2003	10		51111.3
BOL	2008	1		1847.62
BOL	2008	2		3272.86
BOL	2008	3		4550.74
BOL	2008	4		5917.22
BOL	2008	5		7481.3
BOL	2008	6		9406.59
BOL	2008	7		11959.2
BOL	2008	8		15608.8
BOL	2008	9		21594
BOL	2008	10		44288.8
BRA	1996	1		3099.26
BRA	1996	2		6072.15
BRA	1996	3		8893.76
BRA	1996	4		11846.2
BRA	1996	5		15387.7
BRA	1996	6		19957.4
BRA	1996	7		26086.4
BRA	1996	8		35016.4
BRA	1996	9		51172
BRA	1996	10		115532
BRA	2006	1		3477.38
BRA	2006	2		6481.88
BRA	2006	3		9190.2
BRA	2006	4		11997.3
BRA	2006	5		15284.9
BRA	2006	6		19292.3
BRA	2006	7		24704.2
BRA	2006	8		32881.4
BRA	2006	9		46646.6
BRA	2006	10		97172.1
BRB	2012	1		5129.45
BRB	2012	2		9237.22
BRB	2012	3		12760.4
BRB	2012	4		16629
BRB	2012	5		21039.6
BRB	2012	6		26126.9
BRB	2012	7		32903.9
BRB	2012	8		42999.5
BRB	2012	9		60001.3
BRB	2012	10		123476
BTN	2010	1		3129.44
BTN	2010	2		5115.91
BTN	2010	3		6763.85
BTN	2010	4		8380.96
BTN	2010	5		10171.9
BTN	2010	6		12294.1
BTN	2010	7		14925.7
BTN	2010	8		18440.9
BTN	2010	9		24358.3
BTN	2010	10		43074.4
CAF	1994	1		358.131
CAF	1994	2		680.662
CAF	1994	3		984.493
CAF	1994	4		1314.33
CAF	1994	5		1701.44
CAF	1994	6		2185.93
CAF	1994	7		2816.74
CAF	1994	8		3751.35
CAF	1994	9		5375.75
CAF	1994	10		11825.6
CAF	2006	1		446.319
CAF	2006	2		843.281
CAF	2006	3		1226.56
CAF	2006	4		1607.33
CAF	2006	5		2032.15
CAF	2006	6		2550.64
CAF	2006	7		3285.5
CAF	2006	8		4394.02
CAF	2006	9		6292.77
CAF	2006	10		13843
CAF	2010	1		472.022
CAF	2010	2		889.911
CAF	2010	3		1257.21
CAF	2010	4		1673.15
CAF	2010	5		2152.05
CAF	2010	6		2724.68
CAF	2010	7		3496.03
CAF	2010	8		4570.04
CAF	2010	9		6635.95
CAF	2010	10		14858.6
CIV	1994	1		2369.1
CIV	1994	2		3872.02
CIV	1994	3		5152.52
CIV	1994	4		6401.42
CIV	1994	5		7770.04
CIV	1994	6		9338.88
CIV	1994	7		11236
CIV	1994	8		13997.9
CIV	1994	9		18561.2
CIV	1994	10		32054
CIV	1998	1		2726.28
CIV	1998	2		4519.55
CIV	1998	3		5870.35
CIV	1998	4		7262.11
CIV	1998	5		8782.32
CIV	1998	6		10639.8
CIV	1998	7		12929.8
CIV	1998	8		15978.8
CIV	1998	9		20927.9
CIV	1998	10		37790.6
CIV	2006	1		2569.41
CIV	2006	2		4329.99
CIV	2006	3		5714.41
CIV	2006	4		7143.47
CIV	2006	5		8739.09
CIV	2006	6		10622.8
CIV	2006	7		13070.3
CIV	2006	8		16354.4
CIV	2006	9		21779.1
CIV	2006	10		40183.2
CIV	2011	1		1808.01
CIV	2011	2		2988.11
CIV	2011	3		3973.34
CIV	2011	4		4974.63
CIV	2011	5		6058.85
CIV	2011	6		7287.04
CIV	2011	7		8897.14
CIV	2011	8		11067.5
CIV	2011	9		14568.3
CIV	2011	10		26248.5
CIV	2016	1		2123.78
CIV	2016	2		3508.5
CIV	2016	3		4609.3
CIV	2016	4		5802.43
CIV	2016	5		7020.3
CIV	2016	6		8474.56
CIV	2016	7		10363.5
CIV	2016	8		12934.4
CIV	2016	9		17023.7
CIV	2016	10		30804.8
CMR	1998	1		1716.44
CMR	1998	2		2949.61
CMR	1998	3		3921.19
CMR	1998	4		4926.76
CMR	1998	5		6074.1
CMR	1998	6		7375.95
CMR	1998	7		9108.25
CMR	1998	8		11597.2
CMR	1998	9		15935.6
CMR	1998	10		29491.2
CMR	2004	1		1711.78
CMR	2004	2		2848.43
CMR	2004	3		3780.39
CMR	2004	4		4821.86
CMR	2004	5		5953.97
CMR	2004	6		7272.77
CMR	2004	7		8944.07
CMR	2004	8		11301.9
CMR	2004	9		15228.5
CMR	2004	10		27943
CMR	2006	1		1636.22
CMR	2006	2		2763.97
CMR	2006	3		3705.93
CMR	2006	4		4671.42
CMR	2006	5		5716.2
CMR	2006	6		7028.93
CMR	2006	7		8723.07
CMR	2006	8		11084.1
CMR	2006	9		14856.9
CMR	2006	10		27742.8
CMR	2011	1		1819.24
CMR	2011	2		3095.73
CMR	2011	3		4110.54
CMR	2011	4		5202.86
CMR	2011	5		6476.49
CMR	2011	6		7998.38
CMR	2011	7		9905.31
CMR	2011	8		12391.3
CMR	2011	9		16578.8
CMR	2011	10		31273.7
CMR	2014	1		1772.72
CMR	2014	2		3023.76
CMR	2014	3		4109.11
CMR	2014	4		5220.04
CMR	2014	5		6379.96
CMR	2014	6		7753.89
CMR	2014	7		9664.12
CMR	2014	8		12226
CMR	2014	9		16442
CMR	2014	10		31876.8
COD	2007	1		551.079
COD	2007	2		920.893
COD	2007	3		1228.69
COD	2007	4		1541.84
COD	2007	5		1876.56
COD	2007	6		2276.56
COD	2007	7		2786.46
COD	2007	8		3485.24
COD	2007	9		4610.03
COD	2007	10		8428.11
COD	2010	1		492.725
COD	2010	2		834.724
COD	2010	3		1115.19
COD	2010	4		1402.92
COD	2010	5		1716.22
COD	2010	6		2102.36
COD	2010	7		2598.65
COD	2010	8		3225.7
COD	2010	9		4344.18
COD	2010	10		7935.89
COD	2013	1		560.862
COD	2013	2		946.416
COD	2013	3		1276.97
COD	2013	4		1610.86
COD	2013	5		1977.76
COD	2013	6		2418.72
COD	2013	7		2975.84
COD	2013	8		3756.41
COD	2013	9		4987.08
COD	2013	10		9054.66
COG	2005	1		1181.01
COG	2005	2		2081.15
COG	2005	3		2851.63
COG	2005	4		3645.31
COG	2005	5		4543.01
COG	2005	6		5631.97
COG	2005	7		7040.06
COG	2005	8		8971.03
COG	2005	9		12285
COG	2005	10		23846.6
COG	2011	1		1205.64
COG	2011	2		2170.87
COG	2011	3		2996.89
COG	2011	4		3895.27
COG	2011	5		4912.05
COG	2011	6		6145.99
COG	2011	7		7794.91
COG	2011	8		10157.8
COG	2011	9		14019.9
COG	2011	10		28724.1
COG	2014	1		1548.68
COG	2014	2		2762.88
COG	2014	3		3760.47
COG	2014	4		4803.37
COG	2014	5		6076.76
COG	2014	6		7643.32
COG	2014	7		9707.11
COG	2014	8		12716.7
COG	2014	9		17605.5
COG	2014	10		35338.7
COL	1995	1		2858.11
COL	1995	2		5541.4
COL	1995	3		7870.74
COL	1995	4		10626.8
COL	1995	5		13721.9
COL	1995	6		17600
COL	1995	7		22624.5
COL	1995	8		29934.3
COL	1995	9		44084.3
COL	1995	10		98586.7
COL	2000	1		2742.98
COL	2000	2		5224.47
COL	2000	3		7513.04
COL	2000	4		9949.88
COL	2000	5		13056.5
COL	2000	6		16945.1
COL	2000	7		22090.8
COL	2000	8		29806.3
COL	2000	9		43426.9
COL	2000	10		98503.9
COL	2005	1		3125.95
COL	2005	2		5925.74
COL	2005	3		8497.2
COL	2005	4		11396.5
COL	2005	5		14714.4
COL	2005	6		18791.2
COL	2005	7		24196.5
COL	2005	8		32243.8
COL	2005	9		46332.2
COL	2005	10		101561
COL	2010	1		3469.78
COL	2010	2		6388.15
COL	2010	3		9151.18
COL	2010	4		12126.3
COL	2010	5		15483.6
COL	2010	6		19564.8
COL	2010	7		25265.4
COL	2010	8		33329.4
COL	2010	9		47547
COL	2010	10		102174
COL	2015	1		4424.46
COL	2015	2		8049.64
COL	2015	3		11278.4
COL	2015	4		14765.2
COL	2015	5		18724.5
COL	2015	6		23721.6
COL	2015	7		30318.5
COL	2015	8		39629.9
COL	2015	9		55658.3
COL	2015	10		115122
COM	1996	1		1257.98
COM	1996	2		2483.69
COM	1996	3		3641.86
COM	1996	4		4954.67
COM	1996	5		6508.74
COM	1996	6		8521.65
COM	1996	7		11099.9
COM	1996	8		14783.4
COM	1996	9		21818.7
COM	1996	10		49697.3
COM	2012	1		1422.4
COM	2012	2		2756.22
COM	2012	3		3937.37
COM	2012	4		5310.52
COM	2012	5		6921.35
COM	2012	6		9048.66
COM	2012	7		11696.5
COM	2012	8		15588.3
COM	2012	9		22467.4
COM	2012	10		49670.7
CRI	1992	1		6004.71
CRI	1992	2		10074.7
CRI	1992	3		13281.8
CRI	1992	4		16621.3
CRI	1992	5		20572
CRI	1992	6		24987
CRI	1992	7		30765.3
CRI	1992	8		38578.3
CRI	1992	9		51889.3
CRI	1992	10		94369.3
CRI	2011	1		5274.16
CRI	2011	2		9414.82
CRI	2011	3		12756.8
CRI	2011	4		16206.5
CRI	2011	5		20265.7
CRI	2011	6		25145.4
CRI	2011	7		31421.8
CRI	2011	8		40357.4
CRI	2011	9		55923.3
CRI	2011	10		111079
DOM	1996	1		3677.04
DOM	1996	2		6429.51
DOM	1996	3		8887.25
DOM	1996	4		11432.1
DOM	1996	5		14312.1
DOM	1996	6		17764.3
DOM	1996	7		22043.5
DOM	1996	8		28559.2
DOM	1996	9		39159.2
DOM	1996	10		76906.7
DOM	1999	1		3482.13
DOM	1999	2		6301.06
DOM	1999	3		8680.23
DOM	1999	4		11222.2
DOM	1999	5		14164.7
DOM	1999	6		17941.9
DOM	1999	7		22717.4
DOM	1999	8		29579.2
DOM	1999	9		41248.3
DOM	1999	10		87239.2
DOM	2002	1		3325.4
DOM	2002	2		5978
DOM	2002	3		8386.62
DOM	2002	4		10981.2
DOM	2002	5		13977.5
DOM	2002	6		17551.3
DOM	2002	7		22222.9
DOM	2002	8		29170.6
DOM	2002	9		41399.4
DOM	2002	10		85360.5
DOM	2007	1		3987.22
DOM	2007	2		7219.57
DOM	2007	3		9948.67
DOM	2007	4		12901.7
DOM	2007	5		16377
DOM	2007	6		20596.4
DOM	2007	7		25846.8
DOM	2007	8		33681
DOM	2007	9		46897.7
DOM	2007	10		95594
DOM	2013	1		5363.6
DOM	2013	2		9249.43
DOM	2013	3		12575.4
DOM	2013	4		15820.5
DOM	2013	5		19687
DOM	2013	6		24237.3
DOM	2013	7		30022.3
DOM	2013	8		38284.3
DOM	2013	9		52287.2
DOM	2013	10		99897.4
DOM	2014	1		5648.2
DOM	2014	2		9609.06
DOM	2014	3		12951.1
DOM	2014	4		16482.7
DOM	2014	5		20522
DOM	2014	6		25253.7
DOM	2014	7		31074.7
DOM	2014	8		38997.9
DOM	2014	9		52466.7
DOM	2014	10		98193.8
DZA	2012	1		7186.38
DZA	2012	2		10688.3
DZA	2012	3		13240.9
DZA	2012	4		15714.6
DZA	2012	5		18226.2
DZA	2012	6		20942.3
DZA	2012	7		24158.3
DZA	2012	8		28517.2
DZA	2012	9		35127
DZA	2012	10		55343.3
ECU	1994	1		4002.85
ECU	1994	2		7349.02
ECU	1994	3		10307.3
ECU	1994	4		13425.2
ECU	1994	5		16935.9
ECU	1994	6		21288.3
ECU	1994	7		27017.8
ECU	1994	8		35279.3
ECU	1994	9		49763.9
ECU	1994	10		104950
ECU	1999	1		1945.81
ECU	1999	2		3597.59
ECU	1999	3		4956.93
ECU	1999	4		6502
ECU	1999	5		8356.72
ECU	1999	6		10710.3
ECU	1999	7		13573.2
ECU	1999	8		17970.1
ECU	1999	9		25547.5
ECU	1999	10		53982.9
ECU	2004	1		4017.95
ECU	2004	2		7290.18
ECU	2004	3		10048.6
ECU	2004	4		13031.1
ECU	2004	5		16610.5
ECU	2004	6		20748.8
ECU	2004	7		26411.5
ECU	2004	8		34716.7
ECU	2004	9		49183
ECU	2004	10		104233
ECU	2012	1		5142.69
ECU	2012	2		8881.04
ECU	2012	3		11843.9
ECU	2012	4		14985.6
ECU	2012	5		18501.4
ECU	2012	6		22634.2
ECU	2012	7		28113.3
ECU	2012	8		35303.3
ECU	2012	9		47166.2
ECU	2012	10		85771.7
EGY	1995	1		6343.92
EGY	1995	2		9938.73
EGY	1995	3		12614.9
EGY	1995	4		15307.9
EGY	1995	5		18337.5
EGY	1995	6		21672.2
EGY	1995	7		25651.4
EGY	1995	8		31213.6
EGY	1995	9		40068
EGY	1995	10		66877.7
EGY	2000	1		7201.38
EGY	2000	2		11351.1
EGY	2000	3		14598.4
EGY	2000	4		17931.3
EGY	2000	5		21553
EGY	2000	6		25924
EGY	2000	7		31056.5
EGY	2000	8		38116.2
EGY	2000	9		50088.4
EGY	2000	10		86230.7
EGY	2005	1		7026.96
EGY	2005	2		11052.7
EGY	2005	3		14167.4
EGY	2005	4		17298
EGY	2005	5		20665.5
EGY	2005	6		24366.2
EGY	2005	7		29310.9
EGY	2005	8		36009
EGY	2005	9		46445.8
EGY	2005	10		78480.2
EGY	2008	1		7401.16
EGY	2008	2		11898.6
EGY	2008	3		15453.6
EGY	2008	4		18827.2
EGY	2008	5		22449.2
EGY	2008	6		26918.6
EGY	2008	7		32311.4
EGY	2008	8		39344.5
EGY	2008	9		50499.5
EGY	2008	10		87792.6
EGY	2014	1		6365.09
EGY	2014	2		10725.1
EGY	2014	3		14244.8
EGY	2014	4		17948.7
EGY	2014	5		22168
EGY	2014	6		27337.7
EGY	2014	7		33756.7
EGY	2014	8		42779.8
EGY	2014	9		58331.4
EGY	2014	10		112504
ETH	2000	1		659.634
ETH	2000	2		988.13
ETH	2000	3		1221.75
ETH	2000	4		1447.39
ETH	2000	5		1687.96
ETH	2000	6		1957.39
ETH	2000	7		2274.21
ETH	2000	8		2702.99
ETH	2000	9		3351.05
ETH	2000	10		5287.86
ETH	2005	1		846.071
ETH	2005	2		1252.83
ETH	2005	3		1544.3
ETH	2005	4		1837.61
ETH	2005	5		2127.68
ETH	2005	6		2465.68
ETH	2005	7		2880.01
ETH	2005	8		3415.28
ETH	2005	9		4251.57
ETH	2005	10		6640.5
ETH	2011	1		1185.62
ETH	2011	2		1768
ETH	2011	3		2193.45
ETH	2011	4		2605.23
ETH	2011	5		3065.46
ETH	2011	6		3547.97
ETH	2011	7		4146.83
ETH	2011	8		4901.92
ETH	2011	9		6093.56
ETH	2011	10		9574.22
ETH	2016	1		1443.27
ETH	2016	2		2186.08
ETH	2016	3		2737.65
ETH	2016	4		3254.39
ETH	2016	5		3822.7
ETH	2016	6		4462.73
ETH	2016	7		5244.41
ETH	2016	8		6280.08
ETH	2016	9		7893.19
ETH	2016	10		12621.6
GAB	2000	1		6408.82
GAB	2000	2		10286.3
GAB	2000	3		13399.5
GAB	2000	4		16505.7
GAB	2000	5		20005.4
GAB	2000	6		24151.1
GAB	2000	7		29334.3
GAB	2000	8		35969.1
GAB	2000	9		47101.6
GAB	2000	10		84419.7
GAB	2012	1		4351.13
GAB	2012	2		7067.59
GAB	2012	3		9247.8
GAB	2012	4		11512.3
GAB	2012	5		13792.4
GAB	2012	6		16607.8
GAB	2012	7		19941.8
GAB	2012	8		24642.1
GAB	2012	9		32463
GAB	2012	10		57508.5
GEO	2005	1		3153.99
GEO	2005	2		4956.59
GEO	2005	3		6323.06
GEO	2005	4		7728.2
GEO	2005	5		9257.6
GEO	2005	6		10968.7
GEO	2005	7		13066
GEO	2005	8		15881.8
GEO	2005	9		20359.7
GEO	2005	10		34767.7
GHA	1993	1		1386.79
GHA	1993	2		2225.91
GHA	1993	3		2881.83
GHA	1993	4		3536.51
GHA	1993	5		4265.12
GHA	1993	6		5111.14
GHA	1993	7		6142.94
GHA	1993	8		7545.1
GHA	1993	9		9763.87
GHA	1993	10		16842.6
GHA	1998	1		1375.54
GHA	1998	2		2255.87
GHA	1998	3		2944.07
GHA	1998	4		3603.45
GHA	1998	5		4333.15
GHA	1998	6		5220.84
GHA	1998	7		6317.36
GHA	1998	8		7867.67
GHA	1998	9		10324.8
GHA	1998	10		17891
GHA	2003	1		1655.89
GHA	2003	2		2686.44
GHA	2003	3		3548.51
GHA	2003	4		4405.06
GHA	2003	5		5338.34
GHA	2003	6		6423.9
GHA	2003	7		7848.74
GHA	2003	8		9702.85
GHA	2003	9		12691.5
GHA	2003	10		23139.8
GHA	2006	1		1891.35
GHA	2006	2		3149.95
GHA	2006	3		4186.14
GHA	2006	4		5179.97
GHA	2006	5		6284.94
GHA	2006	6		7567.02
GHA	2006	7		9222.15
GHA	2006	8		11511.3
GHA	2006	9		15318.7
GHA	2006	10		28192.5
GHA	2008	1		2033.66
GHA	2008	2		3410.57
GHA	2008	3		4499.43
GHA	2008	4		5621.85
GHA	2008	5		6828.04
GHA	2008	6		8286.47
GHA	2008	7		9973.68
GHA	2008	8		12400.2
GHA	2008	9		16469
GHA	2008	10		29591.7
GHA	2011	1		2260.47
GHA	2011	2		3756.94
GHA	2011	3		4992.52
GHA	2011	4		6228.19
GHA	2011	5		7581.03
GHA	2011	6		9189.22
GHA	2011	7		11185.4
GHA	2011	8		13937.8
GHA	2011	9		18404.2
GHA	2011	10		33669.8
GHA	2014	1		1844.47
GHA	2014	2		3071.25
GHA	2014	3		4061.9
GHA	2014	4		5082.59
GHA	2014	5		6187.63
GHA	2014	6		7512.54
GHA	2014	7		9157.35
GHA	2014	8		11454.8
GHA	2014	9		15241.2
GHA	2014	10		28265.8
GIN	1999	1		1544.05
GIN	1999	2		2578.28
GIN	1999	3		3433.26
GIN	1999	4		4295.75
GIN	1999	5		5264.1
GIN	1999	6		6396.61
GIN	1999	7		7883.67
GIN	1999	8		9885.16
GIN	1999	9		13017.5
GIN	1999	10		23675.6
GIN	2005	1		1659.9
GIN	2005	2		2620.89
GIN	2005	3		3390.19
GIN	2005	4		4197.1
GIN	2005	5		5094.64
GIN	2005	6		6120.03
GIN	2005	7		7426.64
GIN	2005	8		9148.77
GIN	2005	9		12022.7
GIN	2005	10		21190.6
GIN	2012	1		2306.09
GIN	2012	2		3556.85
GIN	2012	3		4544.49
GIN	2012	4		5522.98
GIN	2012	5		6638.12
GIN	2012	6		7838.67
GIN	2012	7		9335.35
GIN	2012	8		11260.2
GIN	2012	9		14464.4
GIN	2012	10		23881.1
GIN	2016	1		2642.59
GIN	2016	2		4061.92
GIN	2016	3		5134.26
GIN	2016	4		6212.31
GIN	2016	5		7433.4
GIN	2016	6		8808.08
GIN	2016	7		10519.3
GIN	2016	8		12758.5
GIN	2016	9		16329.8
GIN	2016	10		27365.6
GMB	2005	1		1663.94
GMB	2005	2		2844.82
GMB	2005	3		3828.36
GMB	2005	4		4839.96
GMB	2005	5		5987.94
GMB	2005	6		7351.84
GMB	2005	7		9169.25
GMB	2005	8		11644
GMB	2005	9		15764.3
GMB	2005	10		29493.9
GMB	2010	1		2090.02
GMB	2010	2		3493.6
GMB	2010	3		4688.18
GMB	2010	4		5933.63
GMB	2010	5		7275.15
GMB	2010	6		8832.06
GMB	2010	7		10874.2
GMB	2010	8		13673.9
GMB	2010	9		18226.5
GMB	2010	10		34581.9
GMB	2013	1		2054.56
GMB	2013	2		3442.19
GMB	2013	3		4567.06
GMB	2013	4		5767.3
GMB	2013	5		7076.52
GMB	2013	6		8623.23
GMB	2013	7		10563.5
GMB	2013	8		13194.1
GMB	2013	9		17601
GMB	2013	10		32872.9
GNB	2006	1		1991.84
GNB	2006	2		3359.17
GNB	2006	3		4464.79
GNB	2006	4		5627.21
GNB	2006	5		6893.07
GNB	2006	6		8379.46
GNB	2006	7		10160.1
GNB	2006	8		12713.2
GNB	2006	9		16855
GNB	2006	10		30785
GNB	2014	1		1531.77
GNB	2014	2		2680.35
GNB	2014	3		3620.39
GNB	2014	4		4591.56
GNB	2014	5		5706.55
GNB	2014	6		7049.38
GNB	2014	7		8720.73
GNB	2014	8		11052.8
GNB	2014	9		14930.6
GNB	2014	10		28078.1
GTM	1995	1		3006.73
GTM	1995	2		5583.84
GTM	1995	3		7997.31
GTM	1995	4		10617.7
GTM	1995	5		13714.5
GTM	1995	6		17616.5
GTM	1995	7		22623.8
GTM	1995	8		30082.5
GTM	1995	9		43422.4
GTM	1995	10		93127.5
GTM	1998	1		3238.88
GTM	1998	2		6095.8
GTM	1998	3		8690.54
GTM	1998	4		11507.8
GTM	1998	5		14698.7
GTM	1998	6		18566.6
GTM	1998	7		23756
GTM	1998	8		31831.8
GTM	1998	9		46462.5
GTM	1998	10		101465
GTM	2002	1		3485.92
GTM	2002	2		6520.43
GTM	2002	3		9061.7
GTM	2002	4		11788.9
GTM	2002	5		15196.5
GTM	2002	6		19324.8
GTM	2002	7		24629
GTM	2002	8		32456.5
GTM	2002	9		46660.4
GTM	2002	10		99432.8
GTM	2008	1		4560.58
GTM	2008	2		8298.68
GTM	2008	3		11393.9
GTM	2008	4		14585.9
GTM	2008	5		18428.7
GTM	2008	6		23015.3
GTM	2008	7		29065.1
GTM	2008	8		37375
GTM	2008	9		52357.2
GTM	2008	10		107404
GTM	2014	1		5546.73
GTM	2014	2		9460.87
GTM	2014	3		12777.2
GTM	2014	4		16150.4
GTM	2014	5		19754.3
GTM	2014	6		24070.2
GTM	2014	7		29615.4
GTM	2014	8		37123.8
GTM	2014	9		49974.5
GTM	2014	10		94605
GUY	2006	1		2437.33
GUY	2006	2		4383.39
GUY	2006	3		6067.09
GUY	2006	4		7815.18
GUY	2006	5		9860.32
GUY	2006	6		12342.2
GUY	2006	7		15653.7
GUY	2006	8		20317.9
GUY	2006	9		28340
GUY	2006	10		56865.7
GUY	2009	1		2587.32
GUY	2009	2		4626.34
GUY	2009	3		6460.03
GUY	2009	4		8309.59
GUY	2009	5		10482
GUY	2009	6		13114
GUY	2009	7		16540.2
GUY	2009	8		21544.3
GUY	2009	9		29747.2
GUY	2009	10		59859.3
GUY	2014	1		3254.91
GUY	2014	2		5753.85
GUY	2014	3		7994.68
GUY	2014	4		10392.7
GUY	2014	5		13159.2
GUY	2014	6		16427.3
GUY	2014	7		20758.6
GUY	2014	8		26789.8
GUY	2014	9		37435.9
GUY	2014	10		77048.1
HND	1991	1		1981.12
HND	1991	2		3640.18
HND	1991	3		5085.69
HND	1991	4		6639.18
HND	1991	5		8424.71
HND	1991	6		10532.7
HND	1991	7		13508.4
HND	1991	8		17768.8
HND	1991	9		25093.7
HND	1991	10		51690.2
HND	1996	1		1604.68
HND	1996	2		2917.31
HND	1996	3		4117.34
HND	1996	4		5351.27
HND	1996	5		6769.31
HND	1996	6		8603
HND	1996	7		10956.6
HND	1996	8		14593.4
HND	1996	9		20767
HND	1996	10		43672
HND	2001	1		1755.83
HND	2001	2		3320.58
HND	2001	3		4699.22
HND	2001	4		6196.49
HND	2001	5		7974.48
HND	2001	6		10175.6
HND	2001	7		13047
HND	2001	8		17265.7
HND	2001	9		24794
HND	2001	10		53723.2
HND	2005	1		1466.46
HND	2005	2		2782.85
HND	2005	3		4039.2
HND	2005	4		5430.45
HND	2005	5		7071.73
HND	2005	6		9067.56
HND	2005	7		11776.3
HND	2005	8		15906.8
HND	2005	9		23213.3
HND	2005	10		53352.3
HND	2011	1		1761.61
HND	2011	2		3263.33
HND	2011	3		4577.64
HND	2011	4		5995.68
HND	2011	5		7699
HND	2011	6		9730.06
HND	2011	7		12522.7
HND	2011	8		16597.7
HND	2011	9		23862.5
HND	2011	10		50466.9
HTI	1994	1		857.828
HTI	1994	2		1623.05
HTI	1994	3		2337.95
HTI	1994	4		3130.43
HTI	1994	5		4016.3
HTI	1994	6		5181.51
HTI	1994	7		6645.52
HTI	1994	8		8799.61
HTI	1994	9		12703.5
HTI	1994	10		29059.4
HTI	2000	1		859.475
HTI	2000	2		1654.52
HTI	2000	3		2413.12
HTI	2000	4		3237.29
HTI	2000	5		4217.12
HTI	2000	6		5343.45
HTI	2000	7		6918.27
HTI	2000	8		9208.68
HTI	2000	9		13208.8
HTI	2000	10		29328.5
HTI	2005	1		756.119
HTI	2005	2		1435.39
HTI	2005	3		2100.52
HTI	2005	4		2814.57
HTI	2005	5		3637.45
HTI	2005	6		4677.07
HTI	2005	7		6096.28
HTI	2005	8		8264.52
HTI	2005	9		11988.4
HTI	2005	10		27348.4
HTI	2012	1		741.826
HTI	2012	2		1402.29
HTI	2012	3		2031.41
HTI	2012	4		2745.88
HTI	2012	5		3563.7
HTI	2012	6		4610.75
HTI	2012	7		5982.77
HTI	2012	8		8031.5
HTI	2012	9		11619
HTI	2012	10		27189.9
HTI	2016	1		744.085
HTI	2016	2		1439.72
HTI	2016	3		2056.96
HTI	2016	4		2764.75
HTI	2016	5		3591.9
HTI	2016	6		4648.95
HTI	2016	7		5991.92
HTI	2016	8		8054.17
HTI	2016	9		11569.1
HTI	2016	10		26831.8
IDN	1997	1		3046.49
IDN	1997	2		5220.43
IDN	1997	3		7087.72
IDN	1997	4		9027.95
IDN	1997	5		11262.6
IDN	1997	6		13807.6
IDN	1997	7		16964.3
IDN	1997	8		21398.8
IDN	1997	9		28902.6
IDN	1997	10		54958.7
IDN	2002	1		3225.88
IDN	2002	2		5448.08
IDN	2002	3		7314.51
IDN	2002	4		9303.51
IDN	2002	5		11499.4
IDN	2002	6		14114.6
IDN	2002	7		17485
IDN	2002	8		22269.6
IDN	2002	9		30374.9
IDN	2002	10		56894.8
IDN	2007	1		3443.18
IDN	2007	2		6014.19
IDN	2007	3		8075.46
IDN	2007	4		10296
IDN	2007	5		12688.1
IDN	2007	6		15549.6
IDN	2007	7		19338
IDN	2007	8		24376.8
IDN	2007	9		32908.5
IDN	2007	10		62354.9
IDN	2012	1		3157.87
IDN	2012	2		5716.07
IDN	2012	3		7955.42
IDN	2012	4		10289.2
IDN	2012	5		12933.2
IDN	2012	6		16067.3
IDN	2012	7		20029.2
IDN	2012	8		25867.1
IDN	2012	9		35242.5
IDN	2012	10		70102.4
IND	1998	1		1783.08
IND	1998	2		2920.95
IND	1998	3		3836.6
IND	1998	4		4730.12
IND	1998	5		5760.87
IND	1998	6		6982.22
IND	1998	7		8490.26
IND	1998	8		10566.7
IND	1998	9		14112
IND	1998	10		25695.7
IND	2005	1		1501.84
IND	2005	2		2633.63
IND	2005	3		3577.01
IND	2005	4		4590.18
IND	2005	5		5727.02
IND	2005	6		7128.13
IND	2005	7		8989.82
IND	2005	8		11646.2
IND	2005	9		16107.6
IND	2005	10		31459.9
IND	2015	1		2332.19
IND	2015	2		4080.68
IND	2015	3		5710.17
IND	2015	4		7359.3
IND	2015	5		9387.63
IND	2015	6		11811.6
IND	2015	7		14793.1
IND	2015	8		19235.1
IND	2015	9		26937.6
IND	2015	10		55998.7
IRQ	2011	1		10597
IRQ	2011	2		15250.4
IRQ	2011	3		18649.4
IRQ	2011	4		21779
IRQ	2011	5		25163.8
IRQ	2011	6		29056
IRQ	2011	7		33411.8
IRQ	2011	8		39291.5
IRQ	2011	9		48435.8
IRQ	2011	10		73106.9
IRQ	2018	1	IRQ2018D1	19603.4
IRQ	2018	2	IRQ2018D2	28422.1
IRQ	2018	3	IRQ2018D3	34661.6
IRQ	2018	4	IRQ2018D4	40766.7
IRQ	2018	5	IRQ2018D5	47015.1
IRQ	2018	6	IRQ2018D6	53945.9
IRQ	2018	7	IRQ2018D7	61951.6
IRQ	2018	8	IRQ2018D8	72827.5
IRQ	2018	9	IRQ2018D9	88811.7
IRQ	2018	10	IRQ2018D10	134279
JAM	2011	1	JAM2011D1	4593.76
JAM	2011	2	JAM2011D2	7730.62
JAM	2011	3	JAM2011D3	10186.5
JAM	2011	4	JAM2011D4	12566.5
JAM	2011	5	JAM2011D5	15330
JAM	2011	6	JAM2011D6	18607.3
JAM	2011	7	JAM2011D7	22605.4
JAM	2011	8	JAM2011D8	27889.4
JAM	2011	9	JAM2011D9	36379.4
JAM	2011	10	JAM2011D10	65290.6
JOR	1997	1	JOR1997D1	6964.61
JOR	1997	2	JOR1997D2	11040.2
JOR	1997	3	JOR1997D3	14359.1
JOR	1997	4	JOR1997D4	17516.5
JOR	1997	5	JOR1997D5	21005.7
JOR	1997	6	JOR1997D6	24988.9
JOR	1997	7	JOR1997D7	29849.7
JOR	1997	8	JOR1997D8	36640.9
JOR	1997	9	JOR1997D9	47012.1
JOR	1997	10	JOR1997D10	79879.1
JOR	2002	1	JOR2002D1	8601.67
JOR	2002	2	JOR2002D2	13309.9
JOR	2002	3	JOR2002D3	16963.3
JOR	2002	4	JOR2002D4	20618.5
JOR	2002	5	JOR2002D5	24522.6
JOR	2002	6	JOR2002D6	28931.3
JOR	2002	7	JOR2002D7	34704
JOR	2002	8	JOR2002D8	42505.8
JOR	2002	9	JOR2002D9	54735.4
JOR	2002	10	JOR2002D10	92332.5
JOR	2007	1	JOR2007D1	11667.5
JOR	2007	2	JOR2007D2	17960.4
JOR	2007	3	JOR2007D3	22618
JOR	2007	4	JOR2007D4	27216.8
JOR	2007	5	JOR2007D5	32000.4
JOR	2007	6	JOR2007D6	37787
JOR	2007	7	JOR2007D7	44835.9
JOR	2007	8	JOR2007D8	54004.2
JOR	2007	9	JOR2007D9	68566.7
JOR	2007	10	JOR2007D10	111551
JOR	2012	1	JOR2012D1	10440.8
JOR	2012	2	JOR2012D2	16110.3
JOR	2012	3	JOR2012D3	20418.9
JOR	2012	4	JOR2012D4	24386.7
JOR	2012	5	JOR2012D5	28751.6
JOR	2012	6	JOR2012D6	33765.4
JOR	2012	7	JOR2012D7	39906.6
JOR	2012	8	JOR2012D8	48148.1
JOR	2012	9	JOR2012D9	60768.1
JOR	2012	10	JOR2012D10	99147.4
JOR	2017	1	JOR2017D1	9416.64
JOR	2017	2	JOR2017D2	14325.7
JOR	2017	3	JOR2017D3	18009.6
JOR	2017	4	JOR2017D4	21737.7
JOR	2017	5	JOR2017D5	25653.5
JOR	2017	6	JOR2017D6	30139
JOR	2017	7	JOR2017D7	35506.5
JOR	2017	8	JOR2017D8	42451
JOR	2017	9	JOR2017D9	53364.1
JOR	2017	10	JOR2017D10	86237.8
KAZ	1995	1	KAZ1995D1	7345.03
KAZ	1995	2	KAZ1995D2	10664.1
KAZ	1995	3	KAZ1995D3	13137.6
KAZ	1995	4	KAZ1995D4	15404.4
KAZ	1995	5	KAZ1995D5	17837.4
KAZ	1995	6	KAZ1995D6	20497.1
KAZ	1995	7	KAZ1995D7	23742.3
KAZ	1995	8	KAZ1995D8	28010.6
KAZ	1995	9	KAZ1995D9	34759.4
KAZ	1995	10	KAZ1995D10	53056.5
KAZ	1999	1	KAZ1999D1	7726.97
KAZ	1999	2	KAZ1999D2	11221.5
KAZ	1999	3	KAZ1999D3	13761.3
KAZ	1999	4	KAZ1999D4	16199.6
KAZ	1999	5	KAZ1999D5	18839.1
KAZ	1999	6	KAZ1999D6	21627.9
KAZ	1999	7	KAZ1999D7	24999.5
KAZ	1999	8	KAZ1999D8	29460.6
KAZ	1999	9	KAZ1999D9	36307.5
KAZ	1999	10	KAZ1999D10	56344.1
KAZ	2006	1	KAZ2006D1	10073.8
KAZ	2006	2	KAZ2006D2	14442.6
KAZ	2006	3	KAZ2006D3	17426
KAZ	2006	4	KAZ2006D4	20256.2
KAZ	2006	5	KAZ2006D5	23251.2
KAZ	2006	6	KAZ2006D6	26508.3
KAZ	2006	7	KAZ2006D7	30279
KAZ	2006	8	KAZ2006D8	34980.9
KAZ	2006	9	KAZ2006D9	42302.8
KAZ	2006	10	KAZ2006D10	61942
KAZ	2010	1	KAZ2010D1	12390.5
KAZ	2010	2	KAZ2010D2	17156.4
KAZ	2010	3	KAZ2010D3	20409
KAZ	2010	4	KAZ2010D4	23447.4
KAZ	2010	5	KAZ2010D5	26603.2
KAZ	2010	6	KAZ2010D6	29937.3
KAZ	2010	7	KAZ2010D7	33838.2
KAZ	2010	8	KAZ2010D8	38915.8
KAZ	2010	9	KAZ2010D9	46201.1
KAZ	2010	10	KAZ2010D10	65455.5
KAZ	2015	1	KAZ2015D1	17924.7
KAZ	2015	2	KAZ2015D2	24539.9
KAZ	2015	3	KAZ2015D3	28979
KAZ	2015	4	KAZ2015D4	32983
KAZ	2015	5	KAZ2015D5	37221.2
KAZ	2015	6	KAZ2015D6	41666.2
KAZ	2015	7	KAZ2015D7	47079.6
KAZ	2015	8	KAZ2015D8	53960.3
KAZ	2015	9	KAZ2015D9	63589.6
KAZ	2015	10	KAZ2015D10	89417
KEN	1993	1	KEN1993D1	974.16
KEN	1993	2	KEN1993D2	1734.76
KEN	1993	3	KEN1993D3	2391.32
KEN	1993	4	KEN1993D4	3101.02
KEN	1993	5	KEN1993D5	3913.97
KEN	1993	6	KEN1993D6	4908.79
KEN	1993	7	KEN1993D7	6213.33
KEN	1993	8	KEN1993D8	8066.59
KEN	1993	9	KEN1993D9	11179.3
KEN	1993	10	KEN1993D10	22954.4
KEN	1998	1	KEN1998D1	1186.27
KEN	1998	2	KEN1998D2	2085.47
KEN	1998	3	KEN1998D3	2798.69
KEN	1998	4	KEN1998D4	3587.41
KEN	1998	5	KEN1998D5	4453.62
KEN	1998	6	KEN1998D6	5511.02
KEN	1998	7	KEN1998D7	6893.06
KEN	1998	8	KEN1998D8	8863.95
KEN	1998	9	KEN1998D9	12234.6
KEN	1998	10	KEN1998D10	24430.5
KEN	2003	1	KEN2003D1	1154.52
KEN	2003	2	KEN2003D2	2021.36
KEN	2003	3	KEN2003D3	2739.25
KEN	2003	4	KEN2003D4	3474.34
KEN	2003	5	KEN2003D5	4330.88
KEN	2003	6	KEN2003D6	5385.82
KEN	2003	7	KEN2003D7	6830.23
KEN	2003	8	KEN2003D8	8686.02
KEN	2003	9	KEN2003D9	11764.5
KEN	2003	10	KEN2003D10	23220
KEN	2008	1	KEN2008D1	1241.82
KEN	2008	2	KEN2008D2	2121.65
KEN	2008	3	KEN2008D3	2880.49
KEN	2008	4	KEN2008D4	3705.34
KEN	2008	5	KEN2008D5	4671.57
KEN	2008	6	KEN2008D6	5760.94
KEN	2008	7	KEN2008D7	7075.3
KEN	2008	8	KEN2008D8	8937.69
KEN	2008	9	KEN2008D9	12271.1
KEN	2008	10	KEN2008D10	24602
KEN	2014	1	KEN2014D1	1526.58
KEN	2014	2	KEN2014D2	2621.83
KEN	2014	3	KEN2014D3	3533.21
KEN	2014	4	KEN2014D4	4512
KEN	2014	5	KEN2014D5	5591.36
KEN	2014	6	KEN2014D6	6876.61
KEN	2014	7	KEN2014D7	8500.82
KEN	2014	8	KEN2014D8	10702.5
KEN	2014	9	KEN2014D9	14538.6
KEN	2014	10	KEN2014D10	27099.9
KGZ	1997	1	KGZ1997D1	1505.65
KGZ	1997	2	KGZ1997D2	2430.04
KGZ	1997	3	KGZ1997D3	3108.22
KGZ	1997	4	KGZ1997D4	3814.06
KGZ	1997	5	KGZ1997D5	4534.66
KGZ	1997	6	KGZ1997D6	5369.51
KGZ	1997	7	KGZ1997D7	6437.17
KGZ	1997	8	KGZ1997D8	7860.5
KGZ	1997	9	KGZ1997D9	10121.2
KGZ	1997	10	KGZ1997D10	17435.9
KGZ	2005	1	KGZ2005D1	2485.14
KGZ	2005	2	KGZ2005D2	3883.96
KGZ	2005	3	KGZ2005D3	4979.71
KGZ	2005	4	KGZ2005D4	6005.65
KGZ	2005	5	KGZ2005D5	7151.45
KGZ	2005	6	KGZ2005D6	8419.68
KGZ	2005	7	KGZ2005D7	9997.56
KGZ	2005	8	KGZ2005D8	12102.4
KGZ	2005	9	KGZ2005D9	15474.1
KGZ	2005	10	KGZ2005D10	25716.8
KGZ	2012	1	KGZ2012D1	3350.72
KGZ	2012	2	KGZ2012D2	5041.19
KGZ	2012	3	KGZ2012D3	6324.91
KGZ	2012	4	KGZ2012D4	7514.55
KGZ	2012	5	KGZ2012D5	8791.36
KGZ	2012	6	KGZ2012D6	10261.9
KGZ	2012	7	KGZ2012D7	12167.4
KGZ	2012	8	KGZ2012D8	14506
KGZ	2012	9	KGZ2012D9	18198.4
KGZ	2012	10	KGZ2012D10	28729.1
KGZ	2014	1	KGZ2014D1	3789.94
KGZ	2014	2	KGZ2014D2	5782.71
KGZ	2014	3	KGZ2014D3	7242.66
KGZ	2014	4	KGZ2014D4	8593.67
KGZ	2014	5	KGZ2014D5	10039.9
KGZ	2014	6	KGZ2014D6	11669.3
KGZ	2014	7	KGZ2014D7	13641
KGZ	2014	8	KGZ2014D8	16351.7
KGZ	2014	9	KGZ2014D9	20574
KGZ	2014	10	KGZ2014D10	32394.9
KHM	2000	1	KHM2000D1	1701.14
KHM	2000	2	KHM2000D2	2654.69
KHM	2000	3	KHM2000D3	3377.31
KHM	2000	4	KHM2000D4	4104.05
KHM	2000	5	KHM2000D5	4855.97
KHM	2000	6	KHM2000D6	5715.25
KHM	2000	7	KHM2000D7	6846.79
KHM	2000	8	KHM2000D8	8267.51
KHM	2000	9	KHM2000D9	10555.7
KHM	2000	10	KHM2000D10	17597.2
KHM	2005	1	KHM2005D1	2216.92
KHM	2005	2	KHM2005D2	3390.8
KHM	2005	3	KHM2005D3	4315.73
KHM	2005	4	KHM2005D4	5274.6
KHM	2005	5	KHM2005D5	6288.92
KHM	2005	6	KHM2005D6	7395.28
KHM	2005	7	KHM2005D7	8771.57
KHM	2005	8	KHM2005D8	10616.8
KHM	2005	9	KHM2005D9	13577.6
KHM	2005	10	KHM2005D10	22389.5
KHM	2010	1	KHM2010D1	2693.33
KHM	2010	2	KHM2010D2	4096.71
KHM	2010	3	KHM2010D3	5178.44
KHM	2010	4	KHM2010D4	6226.58
KHM	2010	5	KHM2010D5	7349.56
KHM	2010	6	KHM2010D6	8614.71
KHM	2010	7	KHM2010D7	10137.2
KHM	2010	8	KHM2010D8	12131.7
KHM	2010	9	KHM2010D9	15361.9
KHM	2010	10	KHM2010D10	25655.7
KHM	2014	1	KHM2014D1	3179.99
KHM	2014	2	KHM2014D2	4755.51
KHM	2014	3	KHM2014D3	5986.47
KHM	2014	4	KHM2014D4	7207.79
KHM	2014	5	KHM2014D5	8490.96
KHM	2014	6	KHM2014D6	9889.12
KHM	2014	7	KHM2014D7	11628.7
KHM	2014	8	KHM2014D8	13961.7
KHM	2014	9	KHM2014D9	17718.3
KHM	2014	10	KHM2014D10	28271.5
LAO	2006	1	LAO2006D1	3553.05
LAO	2006	2	LAO2006D2	5364.71
LAO	2006	3	LAO2006D3	6680.43
LAO	2006	4	LAO2006D4	8038.09
LAO	2006	5	LAO2006D5	9509.36
LAO	2006	6	LAO2006D6	11178.8
LAO	2006	7	LAO2006D7	13265.9
LAO	2006	8	LAO2006D8	15978.2
LAO	2006	9	LAO2006D9	20180
LAO	2006	10	LAO2006D10	33041.8
LAO	2011	1	LAO2011D1	4011.48
LAO	2011	2	LAO2011D2	6218.13
LAO	2011	3	LAO2011D3	7937.57
LAO	2011	4	LAO2011D4	9606.05
LAO	2011	5	LAO2011D5	11345.2
LAO	2011	6	LAO2011D6	13349.4
LAO	2011	7	LAO2011D7	15905.3
LAO	2011	8	LAO2011D8	19152.6
LAO	2011	9	LAO2011D9	24531.8
LAO	2011	10	LAO2011D10	41098.1
LAO	2017	1	LAO2017D1	5132.02
LAO	2017	2	LAO2017D2	7878.42
LAO	2017	3	LAO2017D3	9999.03
LAO	2017	4	LAO2017D4	12156.5
LAO	2017	5	LAO2017D5	14358.1
LAO	2017	6	LAO2017D6	16967.5
LAO	2017	7	LAO2017D7	20152.5
LAO	2017	8	LAO2017D8	24381.5
LAO	2017	9	LAO2017D9	30981
LAO	2017	10	LAO2017D10	50659.3
LBR	2007	1	LBR2007D1	3110.42
LBR	2007	2	LBR2007D2	4862.48
LBR	2007	3	LBR2007D3	6161.71
LBR	2007	4	LBR2007D4	7426.88
LBR	2007	5	LBR2007D5	8768.72
LBR	2007	6	LBR2007D6	10305
LBR	2007	7	LBR2007D7	12230.5
LBR	2007	8	LBR2007D8	14963.1
LBR	2007	9	LBR2007D9	19054.9
LBR	2007	10	LBR2007D10	31863
LBR	2013	1	LBR2013D1	2121.39
LBR	2013	2	LBR2013D2	3257.11
LBR	2013	3	LBR2013D3	4095.19
LBR	2013	4	LBR2013D4	4925.28
LBR	2013	5	LBR2013D5	5843.94
LBR	2013	6	LBR2013D6	6891.86
LBR	2013	7	LBR2013D7	8162.28
LBR	2013	8	LBR2013D8	9883.84
LBR	2013	9	LBR2013D9	12612.5
LBR	2013	10	LBR2013D10	20735.2
LCA	2012	1	LCA2012D1	3458.06
LCA	2012	2	LCA2012D2	6008.66
LCA	2012	3	LCA2012D3	8297.43
LCA	2012	4	LCA2012D4	10589.8
LCA	2012	5	LCA2012D5	13235.7
LCA	2012	6	LCA2012D6	16344.5
LCA	2012	7	LCA2012D7	20268.6
LCA	2012	8	LCA2012D8	25870.9
LCA	2012	9	LCA2012D9	35195.3
LCA	2012	10	LCA2012D10	69585.9
LSO	2004	1	LSO2004D1	809.678
LSO	2004	2	LSO2004D2	1551.61
LSO	2004	3	LSO2004D3	2225.37
LSO	2004	4	LSO2004D4	2967.22
LSO	2004	5	LSO2004D5	3849.26
LSO	2004	6	LSO2004D6	4957.52
LSO	2004	7	LSO2004D7	6408
LSO	2004	8	LSO2004D8	8623.92
LSO	2004	9	LSO2004D9	12499.1
LSO	2004	10	LSO2004D10	28528.2
LSO	2009	1	LSO2009D1	932.087
LSO	2009	2	LSO2009D2	1772.4
LSO	2009	3	LSO2009D3	2526.51
LSO	2009	4	LSO2009D4	3364.91
LSO	2009	5	LSO2009D5	4357.22
LSO	2009	6	LSO2009D6	5612.91
LSO	2009	7	LSO2009D7	7268.25
LSO	2009	8	LSO2009D8	9653.6
LSO	2009	9	LSO2009D9	13803.4
LSO	2009	10	LSO2009D10	30396.8
LSO	2014	1	LSO2014D1	862.004
LSO	2014	2	LSO2014D2	1628.21
LSO	2014	3	LSO2014D3	2362.32
LSO	2014	4	LSO2014D4	3146.2
LSO	2014	5	LSO2014D5	4086.05
LSO	2014	6	LSO2014D6	5192.73
LSO	2014	7	LSO2014D7	6724
LSO	2014	8	LSO2014D8	8981.87
LSO	2014	9	LSO2014D9	13158.4
LSO	2014	10	LSO2014D10	29320.8
MAR	2003	1	MAR2003D1	3346.51
MAR	2003	2	MAR2003D2	5511.92
MAR	2003	3	MAR2003D3	7168.85
MAR	2003	4	MAR2003D4	8836.16
MAR	2003	5	MAR2003D5	10686.2
MAR	2003	6	MAR2003D6	12864.2
MAR	2003	7	MAR2003D7	15615.2
MAR	2003	8	MAR2003D8	19259.2
MAR	2003	9	MAR2003D9	25519.3
MAR	2003	10	MAR2003D10	43999.3
MDA	1997	1	MDA1997D1	1891.57
MDA	1997	2	MDA1997D2	3040.67
MDA	1997	3	MDA1997D3	3922.26
MDA	1997	4	MDA1997D4	4774.06
MDA	1997	5	MDA1997D5	5717.52
MDA	1997	6	MDA1997D6	6805.14
MDA	1997	7	MDA1997D7	8242.95
MDA	1997	8	MDA1997D8	10150.8
MDA	1997	9	MDA1997D9	13259.2
MDA	1997	10	MDA1997D10	23245.7
MDA	2005	1	MDA2005D1	2425.22
MDA	2005	2	MDA2005D2	3887.95
MDA	2005	3	MDA2005D3	5062.65
MDA	2005	4	MDA2005D4	6309.51
MDA	2005	5	MDA2005D5	7571.97
MDA	2005	6	MDA2005D6	9088.35
MDA	2005	7	MDA2005D7	10998.5
MDA	2005	8	MDA2005D8	13519.8
MDA	2005	9	MDA2005D9	17565.7
MDA	2005	10	MDA2005D10	30064.7
MDA	2012	1	MDA2012D1	3168.09
MDA	2012	2	MDA2012D2	4865.96
MDA	2012	3	MDA2012D3	6143.59
MDA	2012	4	MDA2012D4	7422.58
MDA	2012	5	MDA2012D5	8841.85
MDA	2012	6	MDA2012D6	10467.8
MDA	2012	7	MDA2012D7	12484
MDA	2012	8	MDA2012D8	15179.4
MDA	2012	9	MDA2012D9	19288.1
MDA	2012	10	MDA2012D10	31478.2
MDG	1997	1	MDG1997D1	1160.79
MDG	1997	2	MDG1997D2	1936.48
MDG	1997	3	MDG1997D3	2565.04
MDG	1997	4	MDG1997D4	3229.71
MDG	1997	5	MDG1997D5	3974.12
MDG	1997	6	MDG1997D6	4823.57
MDG	1997	7	MDG1997D7	5950.31
MDG	1997	8	MDG1997D8	7572.12
MDG	1997	9	MDG1997D9	10220.7
MDG	1997	10	MDG1997D10	19055.8
MDG	2003	1	MDG2003D1	995.327
MDG	2003	2	MDG2003D2	1662.19
MDG	2003	3	MDG2003D3	2195.78
MDG	2003	4	MDG2003D4	2744.72
MDG	2003	5	MDG2003D5	3346.06
MDG	2003	6	MDG2003D6	4072.2
MDG	2003	7	MDG2003D7	5016.37
MDG	2003	8	MDG2003D8	6278.54
MDG	2003	9	MDG2003D9	8476.42
MDG	2003	10	MDG2003D10	15527.6
MDG	2008	1	MDG2008D1	1157.11
MDG	2008	2	MDG2008D2	1928.96
MDG	2008	3	MDG2008D3	2584.54
MDG	2008	4	MDG2008D4	3246.09
MDG	2008	5	MDG2008D5	3988.24
MDG	2008	6	MDG2008D6	4832.94
MDG	2008	7	MDG2008D7	5917.93
MDG	2008	8	MDG2008D8	7444.89
MDG	2008	9	MDG2008D9	9944.4
MDG	2008	10	MDG2008D10	18064
MEX	2015	1	MEX2015D1	7217.9
MEX	2015	2	MEX2015D2	12424.3
MEX	2015	3	MEX2015D3	16742.7
MEX	2015	4	MEX2015D4	21328.2
MEX	2015	5	MEX2015D5	26608
MEX	2015	6	MEX2015D6	33023.8
MEX	2015	7	MEX2015D7	41234.4
MEX	2015	8	MEX2015D8	52728.7
MEX	2015	9	MEX2015D9	72094.3
MEX	2015	10	MEX2015D10	140946
MKD	2005	1	MKD2005D1	10750.4
MKD	2005	2	MKD2005D2	16273.7
MKD	2005	3	MKD2005D3	20402.3
MKD	2005	4	MKD2005D4	24396.9
MKD	2005	5	MKD2005D5	28875.2
MKD	2005	6	MKD2005D6	33782.6
MKD	2005	7	MKD2005D7	39634.8
MKD	2005	8	MKD2005D8	47493.4
MKD	2005	9	MKD2005D9	59331.7
MKD	2005	10	MKD2005D10	94707.2
MKD	2011	1	MKD2011D1	8734.02
MKD	2011	2	MKD2011D2	13232.8
MKD	2011	3	MKD2011D3	16725.5
MKD	2011	4	MKD2011D4	20091.4
MKD	2011	5	MKD2011D5	23668
MKD	2011	6	MKD2011D6	28008.6
MKD	2011	7	MKD2011D7	33002.4
MKD	2011	8	MKD2011D8	39841.4
MKD	2011	9	MKD2011D9	50228.8
MKD	2011	10	MKD2011D10	80454.3
MLI	1995	1	MLI1995D1	1296.91
MLI	1995	2	MLI1995D2	2104.01
MLI	1995	3	MLI1995D3	2786.77
MLI	1995	4	MLI1995D4	3488.7
MLI	1995	5	MLI1995D5	4259.64
MLI	1995	6	MLI1995D6	5163.02
MLI	1995	7	MLI1995D7	6328.15
MLI	1995	8	MLI1995D8	7973.8
MLI	1995	9	MLI1995D9	10659.5
MLI	1995	10	MLI1995D10	19240.5
MLI	2001	1	MLI2001D1	1389.35
MLI	2001	2	MLI2001D2	2220.38
MLI	2001	3	MLI2001D3	2885.51
MLI	2001	4	MLI2001D4	3567.01
MLI	2001	5	MLI2001D5	4336.51
MLI	2001	6	MLI2001D6	5210.82
MLI	2001	7	MLI2001D7	6339.74
MLI	2001	8	MLI2001D8	7843.8
MLI	2001	9	MLI2001D9	10193.9
MLI	2001	10	MLI2001D10	17973.6
MLI	2006	1	MLI2006D1	1626.99
MLI	2006	2	MLI2006D2	2599.19
MLI	2006	3	MLI2006D3	3379.13
MLI	2006	4	MLI2006D4	4161.68
MLI	2006	5	MLI2006D5	5019.26
MLI	2006	6	MLI2006D6	5988.53
MLI	2006	7	MLI2006D7	7173.71
MLI	2006	8	MLI2006D8	8824.94
MLI	2006	9	MLI2006D9	11551.9
MLI	2006	10	MLI2006D10	20093.4
MLI	2009	1	MLI2009D1	3010.42
MLI	2009	2	MLI2009D2	4733.99
MLI	2009	3	MLI2009D3	6105.21
MLI	2009	4	MLI2009D4	7425.14
MLI	2009	5	MLI2009D5	8850.58
MLI	2009	6	MLI2009D6	10478.6
MLI	2009	7	MLI2009D7	12516.6
MLI	2009	8	MLI2009D8	15370.7
MLI	2009	9	MLI2009D9	19759.5
MLI	2009	10	MLI2009D10	33294.4
MLI	2012	1	MLI2012D1	1848.78
MLI	2012	2	MLI2012D2	2887.66
MLI	2012	3	MLI2012D3	3697.24
MLI	2012	4	MLI2012D4	4492.48
MLI	2012	5	MLI2012D5	5397.19
MLI	2012	6	MLI2012D6	6445.43
MLI	2012	7	MLI2012D7	7726.1
MLI	2012	8	MLI2012D8	9409.07
MLI	2012	9	MLI2012D9	12031.5
MLI	2012	10	MLI2012D10	20332.9
MLI	2015	1	MLI2015D1	3201.24
MLI	2015	2	MLI2015D2	5065.81
MLI	2015	3	MLI2015D3	6475.63
MLI	2015	4	MLI2015D4	7851.94
MLI	2015	5	MLI2015D5	9398.44
MLI	2015	6	MLI2015D6	11175.6
MLI	2015	7	MLI2015D7	13319.1
MLI	2015	8	MLI2015D8	16167.5
MLI	2015	9	MLI2015D9	20443.6
MLI	2015	10	MLI2015D10	34860.2
MMR	2015	1	MMR2015D1	2867.01
MMR	2015	2	MMR2015D2	4346.95
MMR	2015	3	MMR2015D3	5461.36
MMR	2015	4	MMR2015D4	6494.85
MMR	2015	5	MMR2015D5	7687.71
MMR	2015	6	MMR2015D6	8887.56
MMR	2015	7	MMR2015D7	10433.9
MMR	2015	8	MMR2015D8	12512
MMR	2015	9	MMR2015D9	15723.5
MMR	2015	10	MMR2015D10	25060.5
MNE	2005	1	MNE2005D1	10240.6
MNE	2005	2	MNE2005D2	14745.2
MNE	2005	3	MNE2005D3	18037
MNE	2005	4	MNE2005D4	21270.9
MNE	2005	5	MNE2005D5	24670.2
MNE	2005	6	MNE2005D6	28692.6
MNE	2005	7	MNE2005D7	33193.2
MNE	2005	8	MNE2005D8	39145.4
MNE	2005	9	MNE2005D9	48276.6
MNE	2005	10	MNE2005D10	74904.6
MNE	2013	1	MNE2013D1	12614.3
MNE	2013	2	MNE2013D2	18815.6
MNE	2013	3	MNE2013D3	23227.6
MNE	2013	4	MNE2013D4	27626.3
MNE	2013	5	MNE2013D5	32013.3
MNE	2013	6	MNE2013D6	36882.2
MNE	2013	7	MNE2013D7	42955.8
MNE	2013	8	MNE2013D8	50659
MNE	2013	9	MNE2013D9	62642.9
MNE	2013	10	MNE2013D10	97988.2
MNG	2005	1	MNG2005D1	4166.66
MNG	2005	2	MNG2005D2	6295.13
MNG	2005	3	MNG2005D3	7885.81
MNG	2005	4	MNG2005D4	9432.17
MNG	2005	5	MNG2005D5	11068.9
MNG	2005	6	MNG2005D6	12906.9
MNG	2005	7	MNG2005D7	15164.4
MNG	2005	8	MNG2005D8	18029.7
MNG	2005	9	MNG2005D9	22658.5
MNG	2005	10	MNG2005D10	35834.7
MNG	2010	1	MNG2010D1	4419.63
MNG	2010	2	MNG2010D2	6573.01
MNG	2010	3	MNG2010D3	8172.55
MNG	2010	4	MNG2010D4	9843.92
MNG	2010	5	MNG2010D5	11487.1
MNG	2010	6	MNG2010D6	13376
MNG	2010	7	MNG2010D7	15731.1
MNG	2010	8	MNG2010D8	18735.5
MNG	2010	9	MNG2010D9	23510.4
MNG	2010	10	MNG2010D10	37495.5
MNG	2013	1	MNG2013D1	6017.72
MNG	2013	2	MNG2013D2	9192.83
MNG	2013	3	MNG2013D3	11465.3
MNG	2013	4	MNG2013D4	13559.4
MNG	2013	5	MNG2013D5	15930.1
MNG	2013	6	MNG2013D6	18618.8
MNG	2013	7	MNG2013D7	21777.4
MNG	2013	8	MNG2013D8	25901.4
MNG	2013	9	MNG2013D9	32212.9
MNG	2013	10	MNG2013D10	50513.6
MOZ	1997	1	MOZ1997D1	391.101
MOZ	1997	2	MOZ1997D2	678.13
MOZ	1997	3	MOZ1997D3	905.676
MOZ	1997	4	MOZ1997D4	1135.33
MOZ	1997	5	MOZ1997D5	1397.78
MOZ	1997	6	MOZ1997D6	1699.39
MOZ	1997	7	MOZ1997D7	2081.5
MOZ	1997	8	MOZ1997D8	2647.77
MOZ	1997	9	MOZ1997D9	3579.1
[truncated: 1,591 more rows]
